# Supplementary material for: Coumarin Reduces Aluminum-Induced Inhibition of Growth and Photosynthesis in Citrus grandis by Reducing Tissue Al Concentration and Maintaining Nutrient and Redox Homeostasis
Source: Plants (Basel). 2026 May 30;15(11):1694. doi: 10.3390/plants15111694 (PMC13258906; doi:10.3390/plants15111694)
Supplement: Supplementary file 1 [file plants-15-01694-s001.zip]

Archive with 3 entries (3 files):
- 2026YangPlantsSupplementary Figures S1-S7.pdf
- 2026YangPlantTable S2.pdf
- Table S1 Plants.xlsx
