# Supplementary material for: Coumarin Reduces Aluminum-Induced Inhibition of Growth and Photosynthesis in Citrus grandis by Reducing Tissue Al Concentration and Maintaining Nutrient and Redox Homeostasis
Source: Plants (Basel). 2026 May 30;15(11):1694. doi: 10.3390/plants15111694 (PMC13258906; doi:10.3390/plants15111694)
Supplement: Supplementary file 1 [file plants-15-01694-s001.zip › Table S1 Plants.xlsx]

## Sheet: Table S1
Table S1 Pearson correlation coefficient matrix for the mean values of 182 physiological parameters in four Al-COU treatments
	Root DW	Stem DW	Leaf DW	Shoot DW	Whole plant DW	R/S DW	ACO2	gs	Ci	IWUE	Ci/Ca	Chl a+b	Chl a	Chl b	Car	Fv/Fm	Fv/Fo	Fv	Fm	Fo	Mo	VJ	VI	ABS/RC	DIo/RC	TRo/RC	ETo/RC	REo/RC	ETo/ABS	REo/ABS	ETo/TRo	MAIP	PIabs,total	Root Al concentration	Stem Al concentration	Leaf Al concentration	Al distribution in roots	Al distribution in stems	Al distribution in leaves	Al UPP	Al UPR	Root N concentration	Root P concentration	Root K concentration	Root Ca concentration	Root Mg concentration	Root S concentration	Root Cu concentration	Root Fe concentration
Root DW	1	0.95415*	0.97509*	0.96517*	0.97395*	-0.96322*	0.98752*	0.91839	-0.92711	0.96501*	-0.92631	0.95143*	0.95723*	0.93454	0.96046*	0.94892	0.99098*	0.96712*	0.9591*	-0.91312	-0.9845*	-0.98453*	-0.98336*	-0.94259	-0.92888	-0.98192*	0.98184*	0.97998*	0.98428*	0.98822*	0.98453*	0.98112*	0.98873*	-0.97346*	-0.98707*	-0.98212*	-0.9129	0.87586	0.92327	-0.92688	-0.97423*	0.92247	0.95931*	0.99716*	0.88545	-0.90306	0.99814*	-0.91966	-0.9434
Stem DW	0.95415*	1	0.98686*	0.99514*	0.99362*	-0.94944	0.92235	0.75885	-0.93249	0.95055*	-0.94262	0.87512	0.88173	0.85625	0.89596	0.86485	0.9438	0.90005	0.88711	-0.95717*	-0.95632*	-0.97947*	-0.9889*	-0.85712	-0.83438	-0.93751	0.97812*	0.99122*	0.94891	0.96234*	0.97947*	0.99221*	0.9882*	-0.99182*	-0.94194	-0.9292	-0.98227*	0.96305*	0.98682*	-0.97758*	-0.99132*	0.99488*	0.99125*	0.93026	0.74505	-0.96923*	0.94193	-0.91626	-0.8167
Leaf DW	0.97509*	0.98686*	1	0.99764*	0.99867*	-0.98739*	0.96704*	0.82749	-0.97373*	0.98804*	-0.97778*	0.9407	0.94488	0.92806	0.95512*	0.93295	0.98082*	0.95702*	0.94872	-0.91076	-0.99003*	-0.99845*	-0.99851*	-0.92779	-0.9112	-0.97993*	0.9986*	0.99873*	0.98616*	0.99201*	0.99845*	0.99763*	0.99217*	-0.97843*	-0.98126*	-0.97442*	-0.94057	0.90774	0.94954	-0.93808	-0.97826*	0.97727*	0.9688*	0.95594*	0.83825	-0.9758*	0.97252*	-0.96442*	-0.88827
Shoot DW	0.96517*	0.99514*	0.99764*	1	0.99935*	-0.9756*	0.94856	0.7934	-0.96278*	0.97631*	-0.96957*	0.91523	0.92018	0.90063	0.93258	0.90604	0.96619*	0.93486	0.92478	-0.92832	-0.97811*	-0.99287*	-0.99658*	-0.90002	-0.88083	-0.96402*	0.99272*	0.99793*	0.97256*	0.98146*	0.99287*	0.99741*	0.99129*	-0.98423*	-0.96617*	-0.95693*	-0.95915*	0.93184	0.96632*	-0.9543*	-0.98385*	0.98928*	0.97844*	0.94271	0.79895	-0.98035*	0.95888*	-0.95068*	-0.85641
Whole plant DW	0.97395*	0.99362*	0.99867*	0.99935*	1	-0.97794*	0.95785*	0.81387	-0.96186*	0.9788*	-0.96764*	0.924	0.92908	0.90902	0.94027	0.91569	0.9736*	0.94317	0.93333	-0.93008	-0.98304*	-0.99584*	-0.99889*	-0.9096	-0.89108	-0.97048*	0.99533*	0.99959*	0.9782*	0.98645*	0.99584*	0.9993*	0.99504*	-0.98683*	-0.97305*	-0.96435*	-0.95676*	0.928	0.9644*	-0.95448*	-0.9866*	0.98419*	0.97986*	0.9541*	0.81415	-0.97378*	0.96825*	-0.95035*	-0.87192
R/S DW	-0.96322*	-0.94944	-0.98739*	-0.9756*	-0.97794*	1	-0.97998*	-0.85756	0.99358*	-0.99998*	0.99217*	-0.97697*	-0.97832*	-0.97165*	-0.98535*	-0.97116*	-0.98725*	-0.98424*	-0.9808*	0.83663	0.99534*	0.99002*	0.98086*	0.9689*	0.95854*	0.99311*	-0.99213*	-0.97953*	-0.99457*	-0.99295*	-0.99002*	-0.976*	-0.96719*	0.93664	0.99069*	0.9897*	0.87501	-0.83016	-0.88794	0.87223	0.93667	-0.93912	-0.91891	-0.94682	-0.89959	0.96485*	-0.9703*	0.99122*	0.92512
ACO2	0.98752*	0.92235	0.96704*	0.94856	0.95785*	-0.97998*	1	0.94033	-0.95331*	0.981*	-0.94762	0.98791*	0.99076*	0.97866*	0.99155*	0.98677*	0.99812*	0.99475*	0.99149*	-0.84132	-0.99215*	-0.97948*	-0.96932*	-0.98342*	-0.97554*	-0.99656*	0.97902*	0.96478*	0.99462*	0.99137*	0.97948*	0.96328*	0.96624*	-0.93449	-0.99761*	-0.99823*	-0.8527	0.80414	0.86685	-0.8647	-0.93535	0.89221	0.91278	0.98569*	0.94278	-0.9015	0.99513*	-0.95251*	-0.97581*
gs	0.91839	0.75885	0.82749	0.7934	0.81387	-0.85756	0.94033	1	-0.80608	0.85967	-0.79017	0.9314	0.93437	0.92194	0.92274	0.93926	0.91926	0.93044	0.93125	-0.71115	-0.89044	-0.85745	-0.84016	-0.93657	-0.9379	-0.91069	0.85428	0.82979	0.90008	0.88922	0.85745	0.83001	0.84924	-0.80685	-0.91457	-0.92188	-0.68396	0.62578	0.70145	-0.71834	-0.80911	0.69927	0.77516	0.9422	0.96061*	-0.70044	0.93294	-0.81281	-0.985*
Ci	-0.92711	-0.93249	-0.97373*	-0.96278*	-0.96186*	0.99358*	-0.95331*	-0.80608	1	-0.99281*	0.99919*	-0.96217*	-0.96185*	-0.96122*	-0.971*	-0.95465*	-0.9632*	-0.96675*	-0.96477*	0.79436	0.97806*	0.97249*	0.96123*	0.95389*	0.94435	0.97483*	-0.97648*	-0.96112*	-0.97658*	-0.97355*	-0.97249*	-0.95586*	-0.94012	0.9057	0.96952*	0.96949*	0.84857	-0.8029	-0.8618	0.83808	0.90535	-0.93246	-0.88793	-0.90433	-0.87729	0.97446*	-0.93672	0.999*	0.89094
IWUE	0.96501*	0.95055*	0.98804*	0.97631*	0.9788*	-0.99998*	0.981*	0.85967	-0.99281*	1	-0.99144*	0.9771*	0.97858*	0.97147*	0.98553*	0.97136*	0.98821*	0.98461*	0.98104*	-0.83949	-0.99596*	-0.99082*	-0.98187*	-0.96899*	-0.95852*	-0.99369*	0.9928*	0.9805*	0.99519*	0.99373*	0.99082*	0.97708*	0.96867*	-0.93852	-0.99146*	-0.99035*	-0.87695	0.83229	0.88981	-0.87457	-0.93857	0.93971	0.92089	0.94891	0.89984	-0.96428*	0.97185*	-0.99031*	-0.92625
Ci/Ca	-0.92631	-0.94262	-0.97778*	-0.96957*	-0.96764*	0.99217*	-0.94762	-0.79017	0.99919*	-0.99144*	1	-0.95243*	-0.95256*	-0.95033*	-0.96305*	-0.94401	-0.95986*	-0.95899*	-0.95595*	0.80909	0.97645*	0.97461*	0.96544*	0.94274	0.93161	0.97083*	-0.97845*	-0.966*	-0.97396*	-0.97271*	-0.97461*	-0.96106*	-0.94479	0.91413	0.96596*	0.9645*	0.86429	-0.82163	-0.87652	0.8523	0.91366	-0.94484	-0.89854	-0.90141	-0.85883	0.98272*	-0.93378	0.99653*	0.87692
Chl a+b	0.95143*	0.87512	0.9407	0.91523	0.924	-0.97697*	0.98791*	0.9314	-0.96217*	0.9771*	-0.95243*	1	0.99981*	0.99867*	0.99896*	0.99965*	0.98202*	0.9983*	0.99963*	-0.75409	-0.97827*	-0.95461*	-0.93622	-0.99934*	-0.99691*	-0.98849*	0.95657*	0.93103	0.98288*	0.97303*	0.95461*	0.92683	0.92394	-0.87731	-0.98522*	-0.99095*	-0.77936	0.7213	0.79667	-0.78752	-0.87815	0.84934	0.84932	0.94895	0.97205*	-0.88766	0.96784*	-0.96756*	-0.97975*
Chl a	0.95723*	0.88173	0.94488	0.92018	0.92908	-0.97832*	0.99076*	0.93437	-0.96185*	0.97858*	-0.95256*	0.99981*	1	0.99747*	0.9993*	0.9994*	0.98527*	0.99916*	0.99992*	-0.76577	-0.98112*	-0.95871*	-0.94131	-0.99871*	-0.99562*	-0.99069*	0.96035*	0.93616	0.98549*	0.97643*	0.95871*	0.93231	0.93024	-0.88538	-0.98798*	-0.99311*	-0.78911	0.73212	0.80607	-0.79789	-0.88623	0.8552	0.85808	0.95496*	0.97*	-0.88984	0.97258*	-0.96651*	-0.9809*
Chl b	0.93454	0.85625	0.92806	0.90063	0.90902	-0.97165*	0.97866*	0.92194	-0.96122*	0.97147*	-0.95033*	0.99867*	0.99747*	1	0.99625*	0.99847*	0.97173*	0.99425*	0.99705*	-0.7222	-0.96904*	-0.94214	-0.92122	-0.99917*	-0.99844*	-0.98092*	0.94493	0.91593	0.97424*	0.96236*	0.94214	0.91083	0.90579	-0.85464	-0.97619*	-0.9835*	-0.75246	0.69172	0.77067	-0.75899	-0.85545	0.83248	0.82486	0.93151	0.97561*	-0.88033	0.95368*	-0.96854*	-0.97495*
Car	0.96046*	0.89596	0.95512*	0.93258	0.94027	-0.98535*	0.99155*	0.92274	-0.971*	0.98553*	-0.96305*	0.99896*	0.9993*	0.99625*	1	0.99757*	0.98833*	0.99958*	0.99968*	-0.77925	-0.9865*	-0.96694*	-0.95082*	-0.99665*	-0.99234*	-0.99404*	0.96873*	0.94635	0.98998*	0.98212*	0.96694*	0.94248	0.93901	-0.89631	-0.99127*	-0.9954*	-0.80582	0.75067	0.82215	-0.81236	-0.89701	0.87248	0.87056	0.95553*	0.96061*	-0.90628	0.97453*	-0.97451*	-0.97365*
Fv/Fm	0.94892	0.86485	0.93295	0.90604	0.91569	-0.97116*	0.98677*	0.93926	-0.95465*	0.97136*	-0.94401	0.99965*	0.9994*	0.99847*	0.99757*	1	0.9793*	0.99717*	0.99891*	-0.74509	-0.97383*	-0.94829	-0.92911	-0.99981*	-0.99818*	-0.98542*	0.9501*	0.92344	0.97904*	0.96844*	0.94829	0.9193	0.91752	-0.8696	-0.98226*	-0.98864*	-0.76779	0.70857	0.78549	-0.77761	-0.87055	0.83681	0.8406	0.94838	0.97765*	-0.87526	0.9661*	-0.96077*	-0.98419*
Fv/Fo	0.99098*	0.9438	0.98082*	0.96619*	0.9736*	-0.98725*	0.99812*	0.91926	-0.9632*	0.98821*	-0.95986*	0.98202*	0.98527*	0.97173*	0.98833*	0.9793*	1	0.99133*	0.98676*	-0.86445	-0.99751*	-0.99*	-0.98239*	-0.97543*	-0.96532*	-0.99839*	0.98962*	0.97895*	0.99845*	0.99748*	0.99*	0.97761*	0.97875*	-0.95142*	-0.99962*	-0.99837*	-0.87989	0.83499	0.89283	-0.88864	-0.95205*	0.91821	0.93258	0.98509*	0.92275	-0.92431	0.99602*	-0.96024*	-0.96057*
Fv	0.96712*	0.90005	0.95702*	0.93486	0.94317	-0.98424*	0.99475*	0.93044	-0.96675*	0.98461*	-0.95899*	0.9983*	0.99916*	0.99425*	0.99958*	0.99717*	0.99133*	1	0.99951*	-0.79103	-0.98811*	-0.96942*	-0.95429*	-0.99578*	-0.99094*	-0.99542*	0.97069*	0.94965	0.99157*	0.98444*	0.96942*	0.94629	0.9445	-0.90365	-0.99349*	-0.99707*	-0.81368	0.75948	0.82969	-0.82188	-0.90442	0.87445	0.87841	0.96342*	0.96023*	-0.90318	0.98008*	-0.96958*	-0.97716*
Fm	0.9591*	0.88711	0.94872	0.92478	0.93333	-0.9808*	0.99149*	0.93125	-0.96477*	0.98104*	-0.95595*	0.99963*	0.99992*	0.99705*	0.99968*	0.99891*	0.98676*	0.99951*	1	-0.77157	-0.98327*	-0.96192*	-0.94503	-0.9981*	-0.99455*	-0.99214*	0.96356*	0.9401	0.98734*	0.97876*	0.96192*	0.93629	0.93389	-0.88993	-0.98948*	-0.99422*	-0.79567	0.73938	0.81238	-0.80383	-0.89073	0.86143	0.86321	0.95603*	0.96693*	-0.89533	0.97391*	-0.96897*	-0.97891*
Fo	-0.91312	-0.95717*	-0.91076	-0.92832	-0.93008	0.83663	-0.84132	-0.71115	0.79436	-0.83949	0.80909	-0.75409	-0.76577	-0.7222	-0.77925	-0.74509	-0.86445	-0.79103	-0.77157	1	0.86718	0.90472	0.92726	0.73256	0.70364	0.8424	-0.89844	-0.92945	-0.85787	-0.88086	-0.90472	-0.93574	-0.94622	0.97533*	0.85503	0.83526	0.98915*	-0.98782*	-0.98796*	0.99642*	0.97519*	-0.93872	-0.98468*	-0.89776	-0.6191	0.85964	-0.88697	0.76958	0.72941
Mo	-0.9845*	-0.95632*	-0.99003*	-0.97811*	-0.98304*	0.99534*	-0.99215*	-0.89044	0.97806*	-0.99596*	0.97645*	-0.97827*	-0.98112*	-0.96904*	-0.9865*	-0.97383*	-0.99751*	-0.98811*	-0.98327*	0.86718	1	0.99561*	0.98871*	0.97022*	0.95897*	0.99823*	-0.99605*	-0.98646*	-0.99968*	-0.99958*	-0.99561*	-0.9845*	-0.98164*	0.95537*	0.9984*	0.99634*	0.89177	-0.84859	-0.90414	0.89536	0.9557*	-0.93768	-0.93823	-0.97337*	-0.90657	0.94847	-0.98898*	0.97428*	0.94281
VJ	-0.98453*	-0.97947*	-0.99845*	-0.99287*	-0.99584*	0.99002*	-0.97948*	-0.85745	0.97249*	-0.99082*	0.97461*	-0.95461*	-0.95871*	-0.94214	-0.96694*	-0.94829	-0.99*	-0.96942*	-0.96192*	0.90472	0.99561*	1	0.99829*	0.9433	0.92826	0.98839*	-0.99984*	-0.99747*	-0.99303*	-0.99728*	-1	-0.99646*	-0.99332*	0.97642*	0.98997*	0.98446*	0.92946	-0.89355	-0.93943	0.93055	0.9765*	-0.96482*	-0.96442*	-0.96932*	-0.86368	0.96379*	-0.98367*	0.96466*	0.91178
VI	-0.98336*	-0.9889*	-0.99851*	-0.99658*	-0.99889*	0.98086*	-0.96932*	-0.84016	0.96123*	-0.98187*	0.96544*	-0.93622	-0.94131	-0.92122	-0.95082*	-0.92911	-0.98239*	-0.95429*	-0.94503	0.92726	0.98871*	0.99829*	1	0.92311	0.9058	0.97848*	-0.99747*	-0.99982*	-0.98493*	-0.99194*	-0.99829*	-0.99966*	-0.9975*	0.98689*	0.98135*	0.97368*	0.94935	-0.91813	-0.95779*	0.95021*	0.98687*	-0.97505*	-0.97802*	-0.96687*	-0.8358	0.96441*	-0.97894*	0.95085*	0.89248
ABS/RC	-0.94259	-0.85712	-0.92779	-0.90002	-0.9096	0.9689*	-0.98342*	-0.93657	0.95389*	-0.96899*	0.94274	-0.99934*	-0.99871*	-0.99917*	-0.99665*	-0.99981*	-0.97543*	-0.99578*	-0.9981*	0.73256	0.97022*	0.9433	0.92311	1	0.99908*	0.98255*	-0.94541	-0.91736	-0.97571*	-0.96428*	-0.9433	-0.91289	-0.9104	0.86066	0.97885*	0.98587*	0.75692	-0.69659	-0.77499	0.76627	0.8616	-0.82964	-0.8309	-0.94201	-0.97966*	0.87169	-0.96087*	0.96079*	0.98297*
DIo/RC	-0.92888	-0.83438	-0.9112	-0.88083	-0.89108	0.95854*	-0.97554*	-0.9379	0.94435	-0.95852*	0.93161	-0.99691*	-0.99562*	-0.99844*	-0.99234*	-0.99818*	-0.96532*	-0.99094*	-0.99455*	0.70364	0.95897*	0.92826	0.9058	0.99908*	1	0.97368*	-0.9307	-0.8995	-0.96543*	-0.95204*	-0.92826	-0.89457	-0.89197	0.8383	0.96925*	0.97785*	0.72825	-0.66524	-0.74723	0.73835	0.83934	-0.80578	-0.8065	-0.92998	-0.98625*	0.85349	-0.94953	0.95313*	0.98345*
TRo/RC	-0.98192*	-0.93751	-0.97993*	-0.96402*	-0.97048*	0.99311*	-0.99656*	-0.91069	0.97483*	-0.99369*	0.97083*	-0.98849*	-0.99069*	-0.98092*	-0.99404*	-0.98542*	-0.99839*	-0.99542*	-0.99214*	0.8424	0.99823*	0.98839*	0.97848*	0.98255*	0.97368*	1	-0.98902*	-0.97524*	-0.99941*	-0.99672*	-0.98839*	-0.97286*	-0.97088*	0.93927	0.99957*	0.99959*	0.86519	-0.81778	-0.87894	0.87108	0.93979	-0.91547	-0.91901	-0.97405*	-0.93004	0.932	-0.98947*	0.97347*	0.95978*
ETo/RC	0.98184*	0.97812*	0.9986*	0.99272*	0.99533*	-0.99213*	0.97902*	0.85428	-0.97648*	0.9928*	-0.97845*	0.95657*	0.96035*	0.94493	0.96873*	0.9501*	0.98962*	0.97069*	0.96356*	-0.89844	-0.99605*	-0.99984*	-0.99747*	-0.94541	-0.9307	-0.98902*	1	0.99673*	0.99351*	0.99728*	0.99984*	0.9954*	0.99124*	-0.97311*	-0.99008*	-0.98492*	-0.9256	0.88899	0.9358	-0.92571	-0.97314*	0.9647*	0.96073*	0.9659*	0.86553	-0.96687*	0.9817*	-0.9691*	-0.91121
REo/RC	0.97998*	0.99122*	0.99873*	0.99793*	0.99959*	-0.97953*	0.96478*	0.82979	-0.96112*	0.9805*	-0.966*	0.93103	0.93616	0.91593	0.94635	0.92344	0.97895*	0.94965	0.9401	-0.92945	-0.98646*	-0.99747*	-0.99982*	-0.91736	-0.8995	-0.97524*	0.99673*	1	0.98224*	0.98983*	0.99747*	0.99983*	0.99693*	-0.98748*	-0.97805*	-0.96991*	-0.95313*	0.92301	0.9612*	-0.95281*	-0.98739*	0.97904*	0.97945*	0.96218*	0.82668	-0.96807*	0.97493*	-0.95021*	-0.88415
ETo/ABS	0.98428*	0.94891	0.98616*	0.97256*	0.9782*	-0.99457*	0.99462*	0.90008	-0.97658*	0.99519*	-0.97396*	0.98288*	0.98549*	0.97424*	0.98998*	0.97904*	0.99845*	0.99157*	0.98734*	-0.85787	-0.99968*	-0.99303*	-0.98493*	-0.97571*	-0.96543*	-0.99941*	0.99351*	0.98224*	1	0.99886*	0.99303*	0.98014*	0.97782*	-0.94941	-0.99939*	-0.99818*	-0.88135	0.83643	0.89428	-0.88608	-0.94983	0.92861	0.93097	0.97466*	0.91686	-0.9414	0.98998*	-0.97377*	-0.95068*
REo/ABS	0.98822*	0.96234*	0.99201*	0.98146*	0.98645*	-0.99295*	0.99137*	0.88922	-0.97355*	0.99373*	-0.97271*	0.97303*	0.97643*	0.96236*	0.98212*	0.96844*	0.99748*	0.98444*	0.97876*	-0.88086	-0.99958*	-0.99728*	-0.99194*	-0.96428*	-0.95204*	-0.99672*	0.99728*	0.98983*	0.99886*	1	0.99728*	0.98838*	0.98659*	-0.96319*	-0.99769*	-0.99467*	-0.90285	0.86158	0.91458	-0.90711	-0.96351*	0.94298	0.94728	0.97721*	0.89825	-0.94835	0.99103*	-0.96862*	-0.9391
ETo/TRo	0.98453*	0.97947*	0.99845*	0.99287*	0.99584*	-0.99002*	0.97948*	0.85745	-0.97249*	0.99082*	-0.97461*	0.95461*	0.95871*	0.94214	0.96694*	0.94829	0.99*	0.96942*	0.96192*	-0.90472	-0.99561*	-1	-0.99829*	-0.9433	-0.92826	-0.98839*	0.99984*	0.99747*	0.99303*	0.99728*	1	0.99646*	0.99332*	-0.97642*	-0.98997*	-0.98446*	-0.92946	0.89355	0.93943	-0.93055	-0.9765*	0.96482*	0.96442*	0.96932*	0.86368	-0.96379*	0.98367*	-0.96466*	-0.91178
MAIP	0.98112*	0.99221*	0.99763*	0.99741*	0.9993*	-0.976*	0.96328*	0.83001	-0.95586*	0.97708*	-0.96106*	0.92683	0.93231	0.91083	0.94248	0.9193	0.97761*	0.94629	0.93629	-0.93574	-0.9845*	-0.99646*	-0.99966*	-0.91289	-0.89457	-0.97286*	0.9954*	0.99983*	0.98014*	0.98838*	0.99646*	1	0.99804*	-0.99019*	-0.97621*	-0.96759*	-0.95717*	0.92809	0.96491*	-0.95764*	-0.99011*	0.9791*	0.98276*	0.96382*	0.82182	-0.96464*	0.97515*	-0.94437	-0.88199
PIabs,total	0.98873*	0.9882*	0.99217*	0.99129*	0.99504*	-0.96719*	0.96624*	0.84924	-0.94012	0.96867*	-0.94479	0.92394	0.93024	0.90579	0.93901	0.91752	0.97875*	0.9445	0.93389	-0.94622	-0.98164*	-0.99332*	-0.9975*	-0.9104	-0.89197	-0.97088*	0.99124*	0.99693*	0.97782*	0.98659*	0.99332*	0.99804*	1	-0.99413*	-0.97578*	-0.96683*	-0.95849*	0.93001	0.96604*	-0.96335*	-0.99427*	0.96937*	0.98665*	0.97537*	0.82509	-0.94633	0.9816*	-0.92814	-0.89078
Root Al concentration	-0.97346*	-0.99182*	-0.97843*	-0.98423*	-0.98683*	0.93664	-0.93449	-0.80685	0.9057	-0.93852	0.91413	-0.87731	-0.88538	-0.85464	-0.89631	-0.8696	-0.95142*	-0.90365	-0.88993	0.97533*	0.95537*	0.97642*	0.98689*	0.86066	0.8383	0.93927	-0.97311*	-0.98748*	-0.94941	-0.96319*	-0.97642*	-0.99019*	-0.99413*	1	0.94655	0.93375	0.98206*	-0.96262*	-0.98668*	0.98666*	0.99999*	-0.97441*	-0.99838*	-0.95815*	-0.76268	0.93356	-0.95983*	0.88916	0.84355
Stem Al concentration	-0.98707*	-0.94194	-0.98126*	-0.96617*	-0.97305*	0.99069*	-0.99761*	-0.91457	0.96952*	-0.99146*	0.96596*	-0.98522*	-0.98798*	-0.97619*	-0.99127*	-0.98226*	-0.99962*	-0.99349*	-0.98948*	0.85503	0.9984*	0.98997*	0.98135*	0.97885*	0.96925*	0.99957*	-0.99008*	-0.97805*	-0.99939*	-0.99769*	-0.98997*	-0.97621*	-0.97578*	0.94655	1	0.99929*	0.87419	-0.82821	-0.88747	0.88143	0.94712	-0.91824	-0.92714	-0.98005*	-0.92575	0.92924	-0.99322*	0.96725*	0.95988*
Leaf Al concentration	-0.98212*	-0.9292	-0.97442*	-0.95693*	-0.96435*	0.9897*	-0.99823*	-0.92188	0.96949*	-0.99035*	0.9645*	-0.99095*	-0.99311*	-0.9835*	-0.9954*	-0.98864*	-0.99837*	-0.99707*	-0.99422*	0.83526	0.99634*	0.98446*	0.97368*	0.98587*	0.97785*	0.99959*	-0.98492*	-0.96991*	-0.99818*	-0.99467*	-0.98446*	-0.96759*	-0.96683*	0.93375	0.99929*	1	0.8553	-0.80653	-0.86951	0.86302	0.93439	-0.90463	-0.91235	-0.97634*	-0.93876	0.92128	-0.99052*	0.9689*	0.96738*
Al distribution in roots	-0.9129	-0.98227*	-0.94057	-0.95915*	-0.95676*	0.87501	-0.8527	-0.68396	0.84857	-0.87695	0.86429	-0.77936	-0.78911	-0.75246	-0.80582	-0.76779	-0.87989	-0.81368	-0.79567	0.98915*	0.89177	0.92946	0.94935	0.75692	0.72825	0.86519	-0.9256	-0.95313*	-0.88135	-0.90285	-0.92946	-0.95717*	-0.95849*	0.98206*	0.87419	0.8553	1	-0.99613*	-0.9996*	0.99726*	0.98144*	-0.97659*	-0.99096*	-0.88842	-0.62975	0.91821	-0.88981	0.82506	0.7273
Al distribution in stems	0.87586	0.96305*	0.90774	0.93184	0.928	-0.83016	0.80414	0.62578	-0.8029	0.83229	-0.82163	0.7213	0.73212	0.69172	0.75067	0.70857	0.83499	0.75948	0.73938	-0.98782*	-0.84859	-0.89355	-0.91813	-0.69659	-0.66524	-0.81778	0.88899	0.92301	0.83643	0.86158	0.89355	0.92809	0.93001	-0.96262*	-0.82821	-0.80653	-0.99613*	1	0.99327*	-0.99202*	-0.96182*	0.96029*	0.97638*	0.8492	0.55995	-0.89027	0.84802	-0.77615	-0.66676
Al distribution in leaves	0.92327	0.98682*	0.94954	0.96632*	0.9644*	-0.88794	0.86685	0.70145	-0.8618	0.88981	-0.87652	0.79667	0.80607	0.77067	0.82215	0.78549	0.89283	0.82969	0.81238	-0.98796*	-0.90414	-0.93943	-0.95779*	-0.77499	-0.74723	-0.87894	0.9358	0.9612*	0.89428	0.91458	0.93943	0.96491*	0.96604*	-0.98668*	-0.88747	-0.86951	-0.9996*	0.99327*	1	-0.9973*	-0.98611*	0.98021*	0.99401*	0.89952	0.65106	-0.92565	0.90173	-0.83936	-0.74548
Al UPP	-0.92688	-0.97758*	-0.93808	-0.9543*	-0.95448*	0.87223	-0.8647	-0.71834	0.83808	-0.87457	0.8523	-0.78752	-0.79789	-0.75899	-0.81236	-0.77761	-0.88864	-0.82188	-0.80383	0.99642*	0.89536	0.93055	0.95021*	0.76627	0.73835	0.87108	-0.92571	-0.95281*	-0.88608	-0.90711	-0.93055	-0.95764*	-0.96335*	0.98666*	0.88143	0.86302	0.99726*	-0.99202*	-0.9973*	1	0.98634*	-0.96448*	-0.99414*	-0.90769	-0.64903	0.8996	-0.90384	0.81501	0.74996
Al UPR	-0.97423*	-0.99132*	-0.97826*	-0.98385*	-0.9866*	0.93667	-0.93535	-0.80911	0.90535	-0.93857	0.91366	-0.87815	-0.88623	-0.85545	-0.89701	-0.87055	-0.95205*	-0.90442	-0.89073	0.97519*	0.9557*	0.9765*	0.98687*	0.8616	0.83934	0.93979	-0.97314*	-0.98739*	-0.94983	-0.96351*	-0.9765*	-0.99011*	-0.99427*	0.99999*	0.94712	0.93439	0.98144*	-0.96182*	-0.98611*	0.98634*	1	-0.97349*	-0.99823*	-0.95924*	-0.76434	0.9325	-0.96068*	0.8889	0.8452
Root N concentration	0.92247	0.99488*	0.97727*	0.98928*	0.98419*	-0.93912	0.89221	0.69927	-0.93246	0.93971	-0.94484	0.84934	0.8552	0.83248	0.87248	0.83681	0.91821	0.87445	0.86143	-0.93872	-0.93768	-0.96482*	-0.97505*	-0.82964	-0.80578	-0.91547	0.9647*	0.97904*	0.92861	0.94298	0.96482*	0.9791*	0.96937*	-0.97441*	-0.91824	-0.90463	-0.97659*	0.96029*	0.98021*	-0.96448*	-0.97349*	1	0.97631*	0.89152	0.70424	-0.98181*	0.90973	-0.9154	-0.77188
Root P concentration	0.95931*	0.99125*	0.9688*	0.97844*	0.97986*	-0.91891	0.91278	0.77516	-0.88793	0.92089	-0.89854	0.84932	0.85808	0.82486	0.87056	0.8406	0.93258	0.87841	0.86321	-0.98468*	-0.93823	-0.96442*	-0.97802*	-0.8309	-0.8065	-0.91901	0.96073*	0.97945*	0.93097	0.94728	0.96442*	0.98276*	0.98665*	-0.99838*	-0.92714	-0.91235	-0.99096*	0.97638*	0.99401*	-0.99414*	-0.99823*	0.97631*	1	0.94188	0.7247	-0.92828	0.9425	-0.8691	-0.81203
Root K concentration	0.99716*	0.93026	0.95594*	0.94271	0.9541*	-0.94682	0.98569*	0.9422	-0.90433	0.94891	-0.90141	0.94895	0.95496*	0.93151	0.95553*	0.94838	0.98509*	0.96342*	0.95603*	-0.89776	-0.97337*	-0.96932*	-0.96687*	-0.94201	-0.92998	-0.97405*	0.9659*	0.96218*	0.97466*	0.97721*	0.96932*	0.96382*	0.97537*	-0.95815*	-0.98005*	-0.97634*	-0.88842	0.8492	0.89952	-0.90769	-0.95924*	0.89152	0.94188	1	0.89808	-0.86894	0.99647*	-0.89822	-0.95575*
Root Ca concentration	0.88545	0.74505	0.83825	0.79895	0.81415	-0.89959	0.94278	0.96061*	-0.87729	0.89984	-0.85883	0.97205*	0.97*	0.97561*	0.96061*	0.97765*	0.92275	0.96023*	0.96693*	-0.6191	-0.90657	-0.86368	-0.8358	-0.97966*	-0.98625*	-0.93004	0.86553	0.82668	0.91686	0.89825	0.86368	0.82182	0.82509	-0.76268	-0.92575	-0.93876	-0.62975	0.55995	0.65106	-0.64903	-0.76434	0.70424	0.7247	0.89808	1	-0.75594	0.9116	-0.89116	-0.98645*
Root Mg concentration	-0.90306	-0.96923*	-0.9758*	-0.98035*	-0.97378*	0.96485*	-0.9015	-0.70044	0.97446*	-0.96428*	0.98272*	-0.88766	-0.88984	-0.88033	-0.90628	-0.87526	-0.92431	-0.90318	-0.89533	0.85964	0.94847	0.96379*	0.96441*	0.87169	0.85349	0.932	-0.96687*	-0.96807*	-0.9414	-0.94835	-0.96379*	-0.96464*	-0.94633	0.93356	0.92924	0.92128	0.91821	-0.89027	-0.92565	0.8996	0.9325	-0.98181*	-0.92828	-0.86894	-0.75594	1	-0.90057	0.96426*	0.79403
Root S concentration	0.99814*	0.94193	0.97252*	0.95888*	0.96825*	-0.9703*	0.99513*	0.93294	-0.93672	0.97185*	-0.93378	0.96784*	0.97258*	0.95368*	0.97453*	0.9661*	0.99602*	0.98008*	0.97391*	-0.88697	-0.98898*	-0.98367*	-0.97894*	-0.96087*	-0.94953	-0.98947*	0.9817*	0.97493*	0.98998*	0.99103*	0.98367*	0.97515*	0.9816*	-0.95983*	-0.99322*	-0.99052*	-0.88981	0.84802	0.90173	-0.90384	-0.96068*	0.90973	0.9425	0.99647*	0.9116	-0.90057	1	-0.93193	-0.96034*
Root Cu concentration	-0.91966	-0.91626	-0.96442*	-0.95068*	-0.95035*	0.99122*	-0.95251*	-0.81281	0.999*	-0.99031*	0.99653*	-0.96756*	-0.96651*	-0.96854*	-0.97451*	-0.96077*	-0.96024*	-0.96958*	-0.96897*	0.76958	0.97428*	0.96466*	0.95085*	0.96079*	0.95313*	0.97347*	-0.9691*	-0.95021*	-0.97377*	-0.96862*	-0.96466*	-0.94437	-0.92814	0.88916	0.96725*	0.9689*	0.82506	-0.77615	-0.83936	0.81501	0.8889	-0.9154	-0.8691	-0.89822	-0.89116	0.96426*	-0.93193	1	0.89812
Root Fe concentration	-0.9434	-0.8167	-0.88827	-0.85641	-0.87192	0.92512	-0.97581*	-0.985*	0.89094	-0.92625	0.87692	-0.97975*	-0.9809*	-0.97495*	-0.97365*	-0.98419*	-0.96057*	-0.97716*	-0.97891*	0.72941	0.94281	0.91178	0.89248	0.98297*	0.98345*	0.95978*	-0.91121	-0.88415	-0.95068*	-0.9391	-0.91178	-0.88199	-0.89078	0.84355	0.95988*	0.96738*	0.7273	-0.66676	-0.74548	0.74996	0.8452	-0.77188	-0.81203	-0.95575*	-0.98645*	0.79403	-0.96034*	0.89812	1
Root Mn concentration	-0.65649	-0.81543	-0.71117	-0.7558	-0.74528	0.5938	-0.54743	-0.33398	0.56987	-0.59627	0.59948	-0.43689	-0.45059	-0.4003	-0.47602	-0.41983	-0.59167	-0.48683	-0.46033	0.90016	0.61363	0.6843	0.72501	0.40481	0.36527	0.56783	-0.67798	-0.73443	-0.59515	-0.63256	-0.6843	-0.7426	-0.74423	0.80906	0.58215	0.5512	0.90366	-0.93763	-0.89132	0.8916	0.80746	-0.82823	-0.84113	-0.62069	-0.23717	0.72277	-0.61265	0.53259	0.36916
Root Zn concentration	-0.93856	-0.98803*	-0.95557*	-0.96968*	-0.96942*	0.89718	-0.88438	-0.73285	0.86753	-0.8992	0.88069	-0.81501	-0.8244	-0.78898	-0.83886	-0.80497	-0.90773	-0.84695	-0.83021	0.9902*	0.91603	0.94807	0.96502*	0.79456	0.76794	0.89315	-0.94415	-0.96755*	-0.90722	-0.92627	-0.94807	-0.97136*	-0.97447*	0.9925*	0.90193	0.885	0.9976*	-0.98851*	-0.99888*	0.99836*	0.99214*	-0.977*	-0.99781*	-0.91803	-0.67828	0.9225	-0.91837	0.84622	0.77169
Root B concentration	-0.98683*	-0.89333	-0.93033	-0.9114	-0.92554	0.93095	-0.98338*	-0.96888*	0.88472	-0.93312	0.87829	-0.95278*	-0.95816*	-0.93697	-0.95533*	-0.95457*	-0.97713*	-0.96348*	-0.95809*	0.85859	0.96025*	0.94852	0.94229	0.94901	0.94036	0.9662*	-0.94499	-0.93596	-0.96382*	-0.96295*	-0.94852	-0.93737	-0.9516*	0.92789	0.97192*	0.97102*	0.84317	-0.7987	-0.85603	0.86721	0.92933	-0.84795	-0.90741	-0.99577*	-0.92334	0.83018	-0.98998*	0.88186	0.97359*
Stem N concentration	0.88166	0.97661*	0.96073*	0.97434*	0.96563*	-0.92866	0.85985	0.6392	-0.93542	0.9285	-0.94882	0.82823	0.83248	0.81562	0.85226	0.81374	0.88912	0.85104	0.83928	-0.89586	-0.91599	-0.94381	-0.95242*	-0.808	-0.78463	-0.89216	0.94558	0.95784*	0.90593	0.9193	0.94381	0.95622*	0.93923	-0.94132	-0.89206	-0.87909	-0.95016*	0.93393	0.9538*	-0.92975	-0.93997	0.99293*	0.94378	0.84366	0.67351	-0.99041*	0.87097	-0.91935	-0.72991
Stem P concentration	0.90557	0.98885*	0.95255*	0.97088*	0.96592*	-0.89511	0.8554	0.66409	-0.87976	0.89639	-0.89555	0.79354	0.80173	0.77067	0.82015	0.78053	0.8845	0.82515	0.80862	-0.96921*	-0.90218	-0.93856	-0.95582*	-0.77106	-0.74326	-0.87525	0.93646	0.96048*	0.89135	0.91112	0.93856	0.96282*	0.95789*	-0.97631*	-0.8815	-0.8638	-0.99483*	0.98834*	0.99529*	-0.98556*	-0.97538*	0.99145*	0.98417*	0.87554	0.6375	-0.94921	0.88544	-0.85781	-0.72404
Stem K concentration	0.9888*	0.94709	0.94911	0.94495	0.95489*	-0.91665	0.95442*	0.89572	-0.86826	0.91932	-0.87049	0.89664	0.90516	0.87272	0.90872	0.89426	0.9599*	0.91926	0.90749	-0.94945	-0.94947	-0.95832*	-0.96453*	-0.8853	-0.86769	-0.94279	0.95315*	0.96139*	0.94784	0.95732*	0.95832*	0.96525*	0.97969*	-0.97849*	-0.95218*	-0.94308	-0.93231	0.90509	0.9395	-0.95147*	-0.97938*	0.90981	0.9701*	0.989*	0.82334	-0.86231	0.97912*	-0.85578	-0.90273
Stem Ca concentration	0.95549*	0.99676*	0.99454*	0.99929*	0.99741*	-0.96888*	0.93598	0.77008	-0.95813*	0.96953*	-0.96633*	0.90082	0.90592	0.88584	0.91964	0.89072	0.95581*	0.9217	0.91095	-0.93115	-0.96992*	-0.98771*	-0.99291*	-0.88447	-0.86414	-0.95378*	0.98765*	0.99496*	0.96347*	0.97365*	0.98771*	0.9945*	0.98715*	-0.98283*	-0.95594*	-0.94566	-0.96452*	0.93977	0.97086*	-0.95753*	-0.9823*	0.99404*	0.97889*	0.93061	0.7769	-0.98361*	0.94775	-0.94486	-0.8364
Stem Mg concentration	0.98879*	0.94571	0.98298*	0.96866*	0.97544*	-0.99029*	0.99724*	0.91279	-0.96846*	0.99112*	-0.96535*	0.98286*	0.98587*	0.97321*	0.98942*	0.97975*	0.99979*	0.9919*	0.98748*	-0.86187	-0.99864*	-0.99135*	-0.9835*	-0.97609*	-0.96596*	-0.99915*	0.99129*	0.98033*	0.99938*	0.9983*	0.99135*	0.97869*	0.97856*	-0.95073*	-0.99991*	-0.99871*	-0.88028	0.83528	0.89324	-0.88758	-0.95128*	0.92202	0.93197	0.98156*	0.92129	-0.93072	0.99413*	-0.96561*	-0.95752*
Stem S concentration	0.92695	0.86675	0.93592	0.91092	0.91689	-0.97904*	0.97221*	0.89351	-0.97549*	0.97851*	-0.96616*	0.99503*	0.99335*	0.99761*	0.99434*	0.99318*	0.96854*	0.99089*	0.99355*	-0.72217	-0.97073*	-0.94655	-0.9261	-0.99422*	-0.99254*	-0.9802*	0.9502*	0.92193	0.97476*	0.96354*	0.94655	0.91616	0.90711	-0.85659	-0.97433*	-0.98099*	-0.76166	0.70233	0.7794	-0.76309	-0.8571	0.84982	0.82828	0.91885	0.96043*	-0.90299	0.94578	-0.98218*	-0.95755*
Stem Cu concentration	0.98988*	0.90317	0.94301	0.9239	0.9368	-0.94762	0.99139*	0.96495*	-0.90676	0.94947	-0.90038	0.96632*	0.97096*	0.95243*	0.96903*	0.96737*	0.98615*	0.97578*	0.97108*	-0.85476	-0.97216*	-0.95979*	-0.95224*	-0.96246*	-0.95415*	-0.97791*	0.95714*	0.94634	0.97552*	0.97381*	0.95979*	0.9469	0.95801*	-0.93161	-0.98228*	-0.98194*	-0.84683	0.80079	0.86017	-0.86765	-0.9329	0.86178	0.91052	0.99598*	0.93314	-0.85202	0.9945*	-0.90463	-0.97823*
Stem Fe concentration	-0.98829*	-0.89894	-0.94063	-0.92075	-0.93385	0.94706	-0.9915*	-0.96744*	0.90641	-0.94887	0.89956	-0.96799*	-0.97244*	-0.95457*	-0.97017*	-0.96926*	-0.98564*	-0.97677*	-0.97243*	0.84851	0.97134*	0.95787*	0.94964	0.96454*	0.95674*	0.97777*	-0.95531*	-0.94358	-0.97498*	-0.9727*	-0.95787*	-0.944	-0.95507*	0.92747	0.98192*	0.98203*	0.84072	-0.79381	-0.85436	0.86176	0.92879	-0.85719	-0.90576	-0.99484*	-0.93722	0.84911	-0.99361*	0.90481	0.98063*
Stem Mn concentration	-0.44675	-0.65149	-0.52112	-0.57737	-0.5618	0.38625	-0.32207	-0.09026	0.37052	-0.38855	0.40594	-0.20355	-0.21779	-0.16598	-0.24701	-0.18405	-0.37354	-0.25745	-0.22876	0.76403	0.40212	0.48591	0.53446	0.16841	0.12608	0.3486	-0.47941	-0.54681	-0.38024	-0.42323	-0.48591	-0.55603	-0.55505	0.63675	0.36371	0.3287	0.76918	-0.82164	-0.75114	0.74982	0.63458	-0.67771	-0.67945	-0.40486	0.012	0.55999	-0.39551	0.32885	0.12474
Stem Zn concentration	-0.81147	-0.90053	-0.82368	-0.85405	-0.85174	0.72381	-0.71557	-0.55901	0.68274	-0.72693	0.70446	-0.60958	-0.62328	-0.57268	-0.64139	-0.59762	-0.74755	-0.6546	-0.63076	0.97914*	0.75567	0.80972	0.84249	0.58294	0.54824	0.72111	-0.80227	-0.84749	-0.74227	-0.77323	-0.80972	-0.85575	-0.86607	0.91508	0.73634	0.71046	0.96586*	-0.98231*	-0.95902*	0.96827*	0.91445	-0.89121	-0.93562	-0.78986	-0.44694	0.78927	-0.77507	0.65096	0.57528
Stem B concentration	-0.97458*	-0.8668	-0.9194	-0.8947	-0.90939	0.93624	-0.98727*	-0.98164*	0.89557	-0.93793	0.8858	-0.97213*	-0.97562*	-0.96122*	-0.97095*	-0.975*	-0.97718*	-0.97697*	-0.97473*	0.80743	0.96013*	0.93986	0.92775	0.97136*	0.96667*	0.9709*	-0.9377	-0.92056	-0.96558*	-0.95995*	-0.93986	-0.92033	-0.93194	0.89753	0.97406*	0.97687*	0.79855	-0.74662	-0.81386	0.82178	0.89906	-0.82182	-0.87205	-0.98474*	-0.95781*	0.82222	-0.98392*	0.89714	0.99182*
Leaf N concentration	0.93326	0.99683*	0.9709*	0.98446*	0.9815*	-0.92189	0.89049	0.71501	-0.90423	0.92318	-0.91732	0.83396	0.84163	0.81242	0.85785	0.82243	0.91573	0.86281	0.84777	-0.96942*	-0.93019	-0.96045*	-0.97433*	-0.81359	-0.78803	-0.90715	0.95847*	0.97775*	0.92103	0.93802	0.96045*	0.97968*	0.97601*	-0.988*	-0.91291	-0.89739	-0.99291*	0.98057*	0.99523*	-0.98669*	-0.98732*	0.99459*	0.99195*	0.90685	0.69084	-0.95809*	0.9165	-0.88476	-0.77193
Leaf P concentration	0.95315*	0.99643*	0.97442*	0.98499*	0.98469*	-0.92667	0.90994	0.75704	-0.90167	0.92831	-0.91294	0.85092	0.85904	0.82813	0.8729	0.84113	0.9316	0.87934	0.86451	-0.97808*	-0.94089	-0.96782*	-0.98086*	-0.83197	-0.80745	-0.9206	0.96498*	0.98301*	0.93305	0.94912	0.96782*	0.98555*	0.98603*	-0.99656*	-0.92747	-0.91277	-0.99231*	0.9776*	0.9954*	-0.99155*	-0.9962*	0.98666*	0.9985*	0.93207	0.71986	-0.9454	0.93704	-0.88303	-0.80309
Leaf K concentration	0.986*	0.98774*	0.98444*	0.98583*	0.98994*	-0.95158*	0.9552*	0.84109	-0.92006	0.95338*	-0.92596	0.9047	0.91202	0.8839	0.92102	0.89826	0.96862*	0.92794	0.91588	-0.96174*	-0.97022*	-0.98536*	-0.99237*	-0.89013	-0.87016	-0.95779*	0.98237*	0.99193*	0.9658*	0.97672*	0.98536*	0.99405*	0.99845*	-0.99793*	-0.96425*	-0.95369*	-0.96796*	0.94321	0.9743*	-0.9746*	-0.99811*	0.96701*	0.99269*	0.97357*	0.80244	-0.93348	0.97587*	-0.90612	-0.8763
Leaf Ca concentration	0.9787*	0.99262*	0.98442*	0.98833*	0.9911*	-0.94778	0.94492	0.81872	-0.91855	0.94951	-0.92595	0.89253	0.90002	0.87134	0.91046	0.88508	0.96074*	0.91712	0.90435	-0.96733*	-0.96475*	-0.98312*	-0.99167*	-0.87672	-0.85549	-0.95011*	0.98025*	0.992*	0.95936*	0.97164*	0.98312*	0.99415*	0.99716*	-0.99943*	-0.95656*	-0.9449	-0.97653*	0.95436*	0.98203*	-0.98081*	-0.99945*	0.97528*	0.9961*	0.96358*	0.78178	-0.94036	0.96706*	-0.90337	-0.85783
Leaf Mg concentration	0.97166*	0.99564*	0.9838*	0.98968*	0.9913*	-0.94453	0.93593	0.79953	-0.91754	0.94618	-0.92611	0.88254	0.89009	0.86122	0.90172	0.87425	0.95369*	0.90806	0.89479	-0.96998*	-0.95982*	-0.98065*	-0.99031*	-0.86577	-0.84361	-0.94343	0.97795*	0.99126*	0.95365*	0.96692*	0.98065*	0.99338*	0.99507*	-0.99934*	-0.94977	-0.93729	-0.98204*	0.96183*	0.9869*	-0.98422*	-0.99922*	0.9813*	0.99749*	0.95423*	0.76499	-0.94592	0.95893*	-0.90145	-0.84228
Leaf S concentration	0.83852	0.9378	0.93848	0.94776	0.93667	-0.927	0.83916	0.60455	-0.94993	0.92577	-0.96093*	0.83156	0.83268	0.8271	0.8527	0.81651	0.86736	0.84686	0.83914	-0.81322	-0.90004	-0.92014	-0.92174	-0.81378	-0.79462	-0.87955	0.92477	0.92749	0.89099	0.89896	0.92014	0.92291	0.89752	-0.88684	-0.87467	-0.8658	-0.88716	0.8637	0.89322	-0.85927	-0.88525	0.96353*	0.8849	0.79599	0.68355	-0.99124*	0.83547	-0.93895	-0.71525
Leaf Cu concentration	-0.88289	-0.96278*	-0.96504*	-0.97209*	-0.96385*	0.95156*	-0.87977	-0.6655	0.96505*	-0.95083*	0.97476*	-0.86588	-0.86796	-0.85885	-0.88593	-0.85238	-0.90505	-0.88218	-0.87392	0.8514	0.93224	0.95048*	0.95229*	0.84883	0.82971	0.91365	-0.9539*	-0.95681*	-0.9242	-0.93219	-0.95048*	-0.95321*	-0.93278	0.92228	0.91051	0.90169	0.91447	-0.88915	-0.92108	0.8927	0.92102	-0.97993*	-0.91889	-0.84562	-0.72617	0.99886*	-0.87931	0.95393*	0.76438
Leaf Fe concentration	0.85895	0.93767	0.95006*	0.95411*	0.94498	-0.94861	0.86861	0.6508	-0.97008*	0.94733	-0.97808*	0.86808	0.86845	0.86553	0.88611	0.85461	0.8926	0.87997	0.87409	-0.80307	-0.92217	-0.93537	-0.93304	-0.85273	-0.83625	-0.90601	0.94028	0.93751	0.91495	0.91968	0.93537	0.93234	0.90785	-0.88983	-0.90033	-0.89402	-0.87563	0.84585	0.88372	-0.85056	-0.88848	0.95888*	0.88359	0.8201	0.73466	-0.99425*	0.85987	-0.96205*	-0.75899
Leaf Mn concentration	-0.94666	-0.99689*	-0.99112*	-0.99771*	-0.99482*	0.96284*	-0.92511	-0.75066	0.95392*	-0.96343*	0.9632*	-0.88878	-0.89397	-0.87361	-0.90873	-0.87796	-0.94666	-0.91056	-0.89934	0.9318	0.96255*	0.98265*	0.98894*	0.87158	0.8504	0.94483	-0.9827*	-0.99156*	-0.9554*	-0.96653*	-0.98265*	-0.99111*	-0.98271*	0.98041*	0.94696	0.9359	0.96738*	-0.94461	-0.97309*	0.95862*	0.97976*	-0.99677*	-0.97789*	-0.91983	-0.75897	0.9855*	-0.93785	0.93979	0.81979
Leaf Zn concentration	-0.77206	-0.88901	-0.80445	-0.8396	-0.8338	0.70061	-0.67426	-0.48985	0.66821	-0.70334	0.69272	-0.56941	-0.58275	-0.53352	-0.60401	-0.5552	-0.71117	-0.61564	-0.59117	0.96127*	0.72576	0.78527	0.82004	0.54069	0.50431	0.68709	-0.77869	-0.8268	-0.71045	-0.74323	-0.78527	-0.83455	-0.8401	0.8929	0.70128	0.67388	0.95823*	-0.97944*	-0.94988	0.95387*	0.89186	-0.88936	-0.91695	-0.74377	-0.3907	0.79059	-0.73387	0.63482	0.51809
Leaf B concentration	-0.98873*	-0.91341	-0.95818*	-0.93873	-0.94949	0.96987*	-0.99893*	-0.95306*	0.93833	-0.97115*	0.93196	-0.98367*	-0.98699*	-0.97319*	-0.9865*	-0.98349*	-0.99529*	-0.99083*	-0.98738*	0.84187	0.98619*	0.97259*	0.96271*	0.97977*	0.97219*	0.9917*	-0.97144*	-0.95753*	-0.98923*	-0.986*	-0.97259*	-0.95663*	-0.96243*	0.93141	0.99373*	0.99443*	0.8466	-0.79803	-0.86076	0.86193	0.93245	-0.87891	-0.9093	-0.99011*	-0.94489	0.88304	-0.99594*	0.93755	0.98069*
N UPP	0.94444	0.99937*	0.98494*	0.99443*	0.99168*	-0.94751	0.91343	0.73954	-0.93423	0.94843	-0.9451	0.86793	0.87425	0.84982	0.88954	0.85688	0.93643	0.89286	0.87993	-0.95135*	-0.9514*	-0.97582*	-0.98543*	-0.84937	-0.82627	-0.93146	0.97492*	0.98832*	0.94343	0.95712*	0.97582*	0.98896*	0.9829*	-0.98682*	-0.93527	-0.92227	-0.98108*	0.96271*	0.98536*	-0.97378*	-0.98617*	0.99783*	0.98701*	0.91807	0.73268	-0.97508*	0.93214	-0.91776	-0.80275
P UPP	0.94202	0.99651*	0.97102*	0.98361*	0.98197*	-0.92107	0.89744	0.73311	-0.89911	0.92259	-0.91158	0.83815	0.84623	0.81551	0.86139	0.82743	0.92117	0.86732	0.8521	-0.97645*	-0.93295	-0.96233*	-0.97636*	-0.81825	-0.79288	-0.91088	0.95977*	0.97921*	0.9243	0.94128	0.96233*	0.98162*	0.98037*	-0.99272*	-0.91747	-0.90202	-0.99443*	0.9817*	0.99688*	-0.99112*	-0.9922*	0.99037*	0.99615*	0.9183	0.70003	-0.94961	0.92499	-0.87965	-0.78371
K UPP	0.98893*	0.98798*	0.9917*	0.99084*	0.99468*	-0.96637*	0.96602*	0.84979	-0.93889	0.96787*	-0.94357	0.92327	0.92963	0.90496	0.93834	0.9169	0.97848*	0.94394	0.93327	-0.94702	-0.98118*	-0.99293*	-0.99722*	-0.90971	-0.89124	-0.97041*	0.99078*	0.99663*	0.97736*	0.98621*	0.99293*	0.9978*	0.99999*	-0.99434*	-0.97541*	-0.96641*	-0.95875*	0.93039	0.96625*	-0.96384*	-0.9945*	0.96886*	0.98693*	0.97576*	0.82459	-0.94518	0.98167*	-0.92683	-0.89072
Ca UPP	0.96998*	0.99829*	0.99223*	0.99687*	0.9973*	-0.96013*	0.94238	0.79566	-0.93975	0.96135*	-0.94773	0.89764	0.90405	0.87924	0.91625	0.8888	0.96043*	0.92075	0.90879	-0.95416*	-0.96949*	-0.98806*	-0.99527*	-0.88137	-0.86034	-0.95381*	0.98651*	0.9965*	0.96346*	0.97497*	0.98806*	0.99744*	0.99544*	-0.99499*	-0.95828*	-0.94708	-0.97507*	0.95196*	0.98087*	-0.97379*	-0.99473*	0.98817*	0.99161*	0.9499	0.77929	-0.96442*	0.95992*	-0.92525	-0.84813
Mg UPP	0.98643*	0.99032*	0.99345*	0.99321*	0.99639*	-0.96814*	0.96398*	0.84182	-0.94261	0.96955*	-0.94769	0.92214	0.92835	0.90423	0.93766	0.91533	0.9773*	0.94284	0.93216	-0.94627	-0.98133*	-0.99375*	-0.99813*	-0.90826	-0.88957	-0.96995*	0.99186*	0.99783*	0.97721*	0.9862*	0.99375*	0.99881*	0.99987*	-0.9943*	-0.97461*	-0.96547*	-0.96059*	0.93256	0.96798*	-0.96427*	-0.99438*	0.97309*	0.98725*	0.97187*	0.82046	-0.95104*	0.97914*	-0.93042	-0.88582
S UPP	0.97372*	0.99351*	0.99875*	0.99939*	1*	-0.97825*	0.95788*	0.81361	-0.96238*	0.9791*	-0.96814*	0.92431	0.92936	0.90944	0.94057	0.91599	0.97364*	0.9434	0.93361	-0.92939	-0.98316*	-0.99588*	-0.99886*	-0.90993	-0.89146	-0.97063*	0.99542*	0.99957*	0.97833*	0.98652*	0.99588*	0.99924*	0.99486*	-0.9865*	-0.97314*	-0.96449*	-0.95635*	0.9275	0.96402*	-0.95396*	-0.98627*	0.98422*	0.97948*	0.95378*	0.81447	-0.97418*	0.96811*	-0.95093*	-0.87195
Cu UPP	0.98131*	0.94653	0.94122	0.93979	0.94939	-0.90157	0.93976	0.87813	-0.85107	0.90443	-0.85481	0.87542	0.88474	0.84949	0.88907	0.87261	0.94691	0.9005	0.8874	-0.96068*	-0.93661	-0.94931	-0.95819*	-0.86285	-0.84363	-0.9278	0.94355	0.95547*	0.93414	0.94572	0.94931	0.96008*	0.97564*	-0.97948*	-0.93829	-0.92757	-0.94051	0.91713	0.94645	-0.95989*	-0.98032*	0.90942	0.97353*	0.98104*	0.79623	-0.8539	0.96886*	-0.83668	-0.88224
Fe UPP	0.80991	0.94656	0.88952	0.91869	0.90754	-0.81825	0.74929	0.51176	-0.81543	0.81905	-0.83735	0.68311	0.69143	0.6601	0.71564	0.66605	0.78804	0.71891	0.70012	-0.93038	-0.81638	-0.86568	-0.88908	-0.65617	-0.62427	-0.78064	0.86441	0.89709	0.80159	0.82646	0.86568	0.89938	0.88781	-0.91811	-0.78629	-0.76454	-0.96922*	0.97541*	0.96566*	-0.94897	-0.91644	0.96566*	0.93458	0.76872	0.4965	-0.92037	0.78398	-0.78904	-0.58721
Mn UPP	-0.52972	-0.71613	-0.59414	-0.64633	-0.63297	0.46395	-0.40878	-0.18605	0.44336	-0.46643	0.47676	-0.29091	-0.30526	-0.25291	-0.33295	-0.27245	-0.4575	-0.34401	-0.31577	0.82274	0.48286	0.56233	0.60857	0.25674	0.21511	0.43202	-0.5556	-0.61974	-0.46221	-0.50358	-0.56233	-0.62887	-0.62981	0.70634	0.44733	0.41349	0.82507	-0.8712	-0.80897	0.80935	0.70442	-0.73617	-0.7454	-0.49075	-0.08116	0.62003	-0.48056	0.40289	0.21849
Zn UPP	-0.8062	-0.90809	-0.83081	-0.8625	-0.85833	0.73226	-0.71289	-0.53958	0.6972	-0.73506	0.7198	-0.61068	-0.62381	-0.57527	-0.6435	-0.59753	-0.74707	-0.65534	-0.63171	0.97563*	0.75904	0.81436	0.84688	0.5833	0.54823	0.72307	-0.80774	-0.85269	-0.74491	-0.77591	-0.81436	-0.86025	-0.8671	0.91545	0.73712	0.71111	0.97038*	-0.98711*	-0.96345*	0.96867*	0.9146	-0.90421	-0.93661	-0.78066	-0.4403	0.80837	-0.7702	0.66536	0.56528
B UPP	0.90465	0.95715*	0.97496*	0.97504*	0.9694*	-0.97494*	0.91364	0.72242	-0.9866*	0.97414*	-0.99229*	0.90936	0.91041	0.90496	0.92519	0.898	0.93324	0.92101	0.91525	-0.83274	-0.95625*	-0.96526*	-0.96181*	-0.89561	-0.88017	-0.94348	0.96905*	0.96462*	0.95067*	0.95431*	0.96526*	0.96023*	0.94103	-0.9208	-0.93928	-0.9339	-0.89385	0.86029	0.90313	-0.87584	-0.91986	0.96836*	0.91173	0.87236	0.78962	-0.99757*	0.90639	-0.97946*	-0.8177
N UPR	0.92529	0.99272*	0.98264*	0.99205*	0.98698*	-0.95232*	0.90303	0.71071	-0.949	0.95265*	-0.95994*	0.86782	0.87273	0.85339	0.88945	0.85557	0.92762	0.89024	0.87867	-0.92252	-0.94763	-0.97094*	-0.97831*	-0.84934	-0.82716	-0.92743	0.97158*	0.982*	0.93932	0.95147*	0.97094*	0.98117*	0.96966*	-0.96935*	-0.92883	-0.91691	-0.9649*	0.94476	0.96977*	-0.95183*	-0.96844*	0.99868*	0.96885*	0.89421	0.72793	-0.98999*	0.91554	-0.93396	-0.78782
P UPR	0.93561	0.99814*	0.97595*	0.98835*	0.98519*	-0.93096	0.8971	0.71984	-0.91561	0.93208	-0.92809	0.84478	0.85192	0.82459	0.86805	0.83324	0.9219	0.87227	0.85796	-0.96238*	-0.93708	-0.96559*	-0.97802*	-0.82491	-0.80012	-0.91487	0.96408*	0.98138*	0.92821	0.94411	0.96559*	0.98278*	0.97783*	-0.98706*	-0.91981	-0.90511	-0.98906*	0.97479*	0.99202*	-0.9819*	-0.98636*	0.99691*	0.98986*	0.90866	0.70322	-0.96583*	0.92038	-0.89714	-0.78015
K UPR	0.98392*	0.98259*	0.99896*	0.99447*	0.99714*	-0.98808*	0.97656*	0.8515	-0.97034*	0.98891*	-0.97309*	0.94965	0.95399*	0.93658	0.96268*	0.94304	0.98792*	0.96534*	0.95737*	-0.91076	-0.99397*	-0.99987*	-0.99909*	-0.93781	-0.92211	-0.98583*	0.99958*	0.99849*	0.99101*	0.99603*	0.99987*	0.99767*	0.99458*	-0.97938*	-0.98769*	-0.98157*	-0.93527	0.90067	0.94482	-0.93604	-0.97941*	0.9685*	0.96828*	0.96811*	0.85562	-0.96521*	0.98211*	-0.96181*	-0.90587
Ca UPR	0.96131*	0.99476*	0.99717*	0.99988*	0.99872*	-0.97559*	0.9455	0.78606	-0.96448*	0.97621*	-0.9715*	0.91334	0.91811	0.8992	0.93092	0.90385	0.96369*	0.93281	0.92282	-0.92496	-0.97666*	-0.99172*	-0.99534*	-0.89797	-0.87873	-0.96222*	0.9918*	0.99691*	0.97093*	0.9798*	0.99172*	0.99619*	0.98911*	-0.98186*	-0.96403*	-0.95478*	-0.95797*	0.93079	0.96511*	-0.95198*	-0.98142*	0.99044*	0.97625*	0.93781	0.79522	-0.98327*	0.95517*	-0.95241*	-0.85156
Mg UPR	0.96986*	0.9864*	0.99973*	0.99776*	0.99806*	-0.9881*	0.96328*	0.81761	-0.97704*	0.9886*	-0.98135*	0.93894	0.94283	0.92706	0.95363*	0.93076	0.97781*	0.95491*	0.9468	-0.90543	-0.98854*	-0.99724*	-0.99705*	-0.92584	-0.90925	-0.97802*	0.99775*	0.99757*	0.98444*	0.99017*	0.99724*	0.99615*	0.98924*	-0.975*	-0.97882*	-0.97204*	-0.93856	0.90575	0.94753	-0.9344	-0.97475*	0.97904*	0.96552*	0.94921	0.83405	-0.9805*	0.96761*	-0.96785*	-0.88215
S UPR	0.94643	0.9759*	0.99353*	0.99153*	0.98944*	-0.98912*	0.94875	0.78459	-0.9883*	0.98901*	-0.99271*	0.93496	0.9374	0.92687	0.94964	0.92557	0.96489*	0.94834	0.94163	-0.87263	-0.98077*	-0.98836*	-0.98592*	-0.92196	-0.90635	-0.96999*	0.99045*	0.98727*	0.97632*	0.98049*	0.98836*	0.98436*	0.97189*	-0.95346*	-0.96831*	-0.96264*	-0.91861	0.88417	0.92813	-0.90853	-0.95293*	0.97629*	0.94334	0.921	0.82556	-0.99207*	0.94677	-0.98058*	-0.86314
Cu UPR	0.06618	0.07112	-0.04677	-0.01276	-0.00196	0.18172	-0.07883	-0.000844793	0.27243	-0.17546	0.25418	-0.22705	-0.20813	-0.27604	-0.20748	-0.22503	-0.06811	-0.18012	-0.20549	-0.35688	0.09889	0.04396	-0.00343	0.24327	0.2696	0.12377	-0.06121	0.00352	-0.1071	-0.07112	-0.04396	0.02201	0.07089	-0.15974	0.09455	0.12162	-0.23881	0.29648	0.21996	-0.27877	-0.16087	0.02443	0.19399	0.09009	-0.2732	0.16528	0.01537	0.30549	0.12423
Fe UPR	-0.8452	-0.64979	-0.73805	-0.69502	-0.71854	0.78794	-0.88489	-0.98711*	0.73657	-0.78983	0.71497	-0.89248	-0.8935	-0.88818	-0.87678	-0.9038	-0.85512	-0.88343	-0.88854	0.5902	0.82042	0.77428	0.74981	0.90332	0.91129	0.84934	-0.77176	-0.73726	-0.83366	-0.81629	-0.77428	-0.73639	-0.75718	0.7029	0.8514	0.86408	0.55882	-0.49295	-0.57898	0.59775	0.70557	-0.58421	-0.66464	-0.87699	-0.95794*	0.60066	-0.8673	0.74967	0.96271*
Mn UPR	-0.64478	-0.80621	-0.70001	-0.74541	-0.73467	0.58111	-0.53425	-0.32025	0.55722	-0.5836	0.58723	-0.42263	-0.43645	-0.38579	-0.46208	-0.40546	-0.57891	-0.47298	-0.44626	0.89376	0.60109	0.6727	0.71405	0.39033	0.35053	0.55477	-0.6663	-0.72362	-0.58239	-0.62026	-0.6727	-0.73193	-0.73365	0.79979	0.56926	0.53798	0.89681	-0.93205	-0.88407	0.88453	0.79816	-0.81953	-0.83259	-0.60878	-0.22193	0.71258	-0.60032	0.51957	0.3548
Zn UPR	-0.90933	-0.97093*	-0.92467	-0.94382	-0.94299	0.85306	-0.84186	-0.68782	0.81947	-0.85545	0.83533	-0.76056	-0.77137	-0.73093	-0.78704	-0.74988	-0.868	-0.79681	-0.77774	0.99668*	0.8762	0.91521	0.93714	0.73806	0.70873	0.84959	-0.91015	-0.94042	-0.86594	-0.88879	-0.91521	-0.94564	-0.95108*	0.97872*	0.86046	0.84064	0.99762*	-0.9962*	-0.99645*	0.99902*	0.97828*	-0.96014*	-0.98869*	-0.88839	-0.61485	0.8905	-0.884	0.79477	0.7199
B UPR	0.54176	0.66497	0.70084	0.70226	0.6831	-0.74113	0.59917	0.33837	-0.81173	0.73689	-0.81748	0.65705	0.6494	0.67581	0.66997	0.64072	0.62498	0.65135	0.65488	-0.43988	-0.67419	-0.6764	-0.66148	-0.64654	-0.63988	-0.66163	0.68864	0.66893	0.66731	0.66168	0.6764	0.65685	0.60869	-0.57035	-0.64391	-0.6457	-0.56357	0.53015	0.57334	-0.51365	-0.56792	0.7212	0.56086	0.48753	0.53481	-0.82685	0.5574	-0.81426	-0.49534
N distribution in roots	-0.96726*	-0.9424	-0.98406*	-0.97018*	-0.9738*	0.99932*	-0.98589*	-0.87537	0.99031*	-0.9994*	0.98764*	-0.98378*	-0.98509*	-0.97855*	-0.99077*	-0.97893*	-0.991*	-0.99005*	-0.98714*	0.83089	0.99667*	0.98873*	0.97845*	0.97678*	0.96746*	0.99634*	-0.99062*	-0.97643*	-0.99675*	-0.99409*	-0.98873*	-0.97298*	-0.96575*	0.93323	0.9941*	0.99397*	0.86578	-0.81902	-0.87932	0.86538	0.93342	-0.92874	-0.91399	-0.95352*	-0.91417	0.95459*	-0.97543*	0.98892*	0.93845
P distribution in roots	-0.91185	-0.93334	-0.97007*	-0.96189*	-0.95899*	0.98732*	-0.93666	-0.77252	0.99847*	-0.98635*	0.99932*	-0.94575	-0.94529	-0.94521	-0.95631*	-0.93688	-0.9495	-0.95122*	-0.94877	0.79144	0.9681*	0.96582*	0.95578*	0.93615	0.92549	0.9624*	-0.97028*	-0.95668*	-0.96548*	-0.9636*	-0.96582*	-0.95115*	-0.93271	0.9005	0.95655*	0.95556*	0.85157	-0.80847	-0.86397	0.83724	0.89992	-0.93871	-0.88473	-0.88513	-0.85081	0.98222*	-0.92033	0.99643*	0.86452
K distribution in roots	-0.85047	-0.91959	-0.94203	-0.94232	-0.9336	0.951*	-0.87046	-0.65899	0.97588*	-0.94943	0.98169*	-0.8798	-0.87896	-0.88038	-0.89538	-0.86706	-0.8919	-0.88791	-0.88406	0.76952	0.92123	0.92889	0.92277	0.86642	0.85251	0.90823	-0.93465	-0.92666	-0.91525	-0.9169	-0.92889	-0.92045	-0.89439	0.86951	0.90093	0.89702	0.84601	-0.81145	-0.85568	0.82055	0.86822	-0.94089	-0.86003	-0.81254	-0.75644	0.98778*	-0.85537	0.97071*	0.77038
Ca distribution in roots	-0.97812*	-0.97607*	-0.99836*	-0.99211*	-0.9943*	0.99426*	-0.97799*	-0.84996	0.98092*	-0.99479*	0.98271*	-0.9585*	-0.9619*	-0.94788	-0.97046*	-0.95185*	-0.9887*	-0.97179*	-0.96511*	0.89041	0.99615*	0.99921*	0.99605*	0.94753	0.93323	0.98934*	-0.99976*	-0.99542*	-0.99364*	-0.99682*	-0.99921*	-0.9937*	-0.98828*	0.96866*	0.98976*	0.98503*	0.92052	-0.88309	-0.931	0.91943	0.96864*	-0.96417*	-0.95584*	-0.96129*	-0.86734	0.97023*	-0.97885*	0.97409*	0.91006
Mg distribution in roots	-0.96211*	-0.96471*	-0.99367*	-0.98596*	-0.98676*	0.99819*	-0.97165*	-0.83383	0.99273*	-0.99821*	0.99375*	-0.96269*	-0.9647*	-0.95568*	-0.97374*	-0.95552*	-0.98246*	-0.97289*	-0.96788*	0.85858	0.99315*	0.99339*	0.98733*	0.95251*	0.93979	0.98735*	-0.99528*	-0.98701*	-0.99088*	-0.99189*	-0.99339*	-0.98392*	-0.9743*	0.94931	0.98557*	0.98246*	0.89854	-0.85815	-0.91	0.89348	0.94915	-0.95783*	-0.93481	-0.94251	-0.87224	0.97752*	-0.96603*	0.98792*	0.90432
S distribution in roots	-0.88948	-0.93186	-0.96205*	-0.95767*	-0.95226*	0.97524*	-0.91173	-0.72652	0.99207*	-0.97402*	0.99515*	-0.92038	-0.91983	-0.92013	-0.93325	-0.90979	-0.92842	-0.92721	-0.92404	0.78689	0.95166*	0.95392*	0.94573	0.90902	0.89679	0.94265	-0.9589*	-0.94794	-0.94753	-0.94732	-0.95392*	-0.94217	-0.92051	0.89171	0.93626	0.93388	0.85396	-0.81462	-0.86515	0.83487	0.89082	-0.94402	-0.87875	-0.85785	-0.81243	0.98844*	-0.89624	0.98852*	0.8269
Cu distribution in roots	-0.95528*	-0.95625*	-0.98945*	-0.98038*	-0.98099*	0.99879*	-0.96984*	-0.83173	0.99604*	-0.99862*	0.99628*	-0.96597*	-0.96733*	-0.96064*	-0.97613*	-0.9589*	-0.97994*	-0.97443*	-0.97036*	0.84136	0.99129*	0.98935*	0.9816*	0.95653*	0.94488	0.9866*	-0.99178*	-0.98119*	-0.98941*	-0.98909*	-0.98935*	-0.97752*	-0.96653*	0.93846	0.98388*	0.9818*	0.88457	-0.84223	-0.89668	0.87852	0.93828	-0.95051*	-0.92271	-0.93534	-0.87856	0.97643*	-0.96101*	0.99247*	0.90535
Fe distribution in roots	-0.972*	-0.96498*	-0.99463*	-0.98583*	-0.98801*	0.99842*	-0.97991*	-0.85366	0.98857*	-0.99868*	0.9889*	-0.96829*	-0.9707*	-0.9602*	-0.97862*	-0.96197*	-0.98911*	-0.97875*	-0.97359*	0.86602	0.99702*	0.99621*	0.99022*	0.95863*	0.94615	0.9923*	-0.99753*	-0.98929*	-0.9953*	-0.99623*	-0.99621*	-0.98669*	-0.97953*	0.95473*	0.99134*	0.98835*	0.90039	-0.85944	-0.91202	0.89832	0.95472*	-0.95404*	-0.93962	-0.95519*	-0.88317	0.96959*	-0.97573*	0.98382*	0.91773
Mn distribution in roots	-0.84632	-0.96598*	-0.91823	-0.94319	-0.93378	0.85424	-0.79216	-0.56652	0.84933	-0.85506	0.86894	-0.73041	-0.73831	-0.70844	-0.76074	-0.71454	-0.82771	-0.76398	-0.7464	0.94182	0.85341	0.89745	0.91786	0.70515	0.67501	0.82094	-0.8963	-0.9248	-0.84003	-0.86253	-0.89745	-0.92669	-0.91611	0.94057	0.82615	0.80623	0.97929*	-0.97992*	-0.97749*	0.96163*	0.93911	-0.9808*	-0.95347*	-0.808	-0.55376	0.94065	-0.82333	0.82501	0.64024
Zn distribution in roots	-0.96192*	-0.99727*	-0.98045*	-0.9888*	-0.9892*	0.93728	-0.92298	-0.77594	0.91221	-0.93887	0.92222	-0.86746	-0.8752	-0.84567	-0.88816	-0.85826	-0.94298	-0.89433	-0.88034	0.9734*	0.95124*	0.97523*	0.98649*	0.84952	0.82616	0.93275	-0.9726*	-0.98815*	-0.94415	-0.95879*	-0.97523*	-0.99036*	-0.99091*	0.99811*	0.93916	0.92558	0.98778*	-0.97027*	-0.99177*	0.98789*	0.99784*	-0.98601*	-0.99819*	-0.94211	-0.74214	0.94875	-0.94762	0.89487	0.82178
B distribution in roots	-0.98129*	-0.92153	-0.96924*	-0.9504*	-0.95858*	0.98649*	-0.9989*	-0.93012	0.96494*	-0.98719*	0.95912*	-0.99259*	-0.99466*	-0.98535*	-0.99609*	-0.99088*	-0.99764*	-0.99794*	-0.99549*	0.828	0.99417*	0.98053*	0.96896*	0.98824*	0.98096*	0.99867*	-0.9809*	-0.96476*	-0.99656*	-0.99232*	-0.98053*	-0.96246*	-0.96257*	0.92813	0.99841*	0.99974*	0.84605	-0.79609	-0.86066	0.85517	0.92887	-0.89504	-0.90577	-0.97715*	-0.94559	0.9122	-0.99048*	0.96505*	0.97295*
N distribution in stems	0.76595	0.91086	0.88683	0.90736	0.89168	-0.85534	0.74886	0.47913	-0.88333	0.8541	-0.90065	0.72845	0.73085	0.72083	0.75587	0.71005	0.78595	0.75024	0.73902	-0.80625	-0.82586	-0.8603	-0.86999	-0.70584	-0.68152	-0.79633	0.86458	0.87859	0.81293	0.82744	0.8603	0.87508	0.84701	-0.85175	-0.79272	-0.77873	-0.88435	0.875	0.8859	-0.84956	-0.8496	0.9477	0.85914	0.71531	0.55122	-0.96127*	0.75487	-0.86652	-0.59576
P distribution in stems	0.74259	0.90521	0.83289	0.8688	0.85505	-0.74963	0.67112	0.41756	-0.74954	0.75045	-0.7751	0.59737	0.60644	0.57258	0.63325	0.57861	0.71468	0.63675	0.61602	-0.90427	-0.74675	-0.80441	-0.83274	-0.5679	-0.53331	-0.70592	0.80283	0.84238	0.72978	0.75847	0.80441	0.84542	0.83276	-0.87283	-0.71245	-0.68777	-0.944	0.95953*	0.93749	-0.92009	-0.87086	0.93068	0.89514	0.69739	0.3964	-0.87616	0.7118	-0.71984	-0.49406
K distribution in stems	0.53679	0.74887	0.63828	0.68961	0.67146	-0.52408	0.43553	0.16766	-0.52444	0.52529	-0.55788	0.33965	0.35105	0.30927	0.38209	0.31837	0.48795	0.38768	0.36222	-0.80231	-0.52444	-0.60113	-0.64207	-0.3053	-0.26518	-0.47301	0.59781	0.65486	0.50305	0.541	0.60113	0.66067	0.64954	-0.7154	-0.48302	-0.45149	-0.83357	0.87358	0.8194	-0.80542	-0.71292	0.78436	0.752	0.48699	0.11639	-0.69971	0.49351	-0.48697	-0.23311
Ca distribution in stems	-0.30364	-0.01457	-0.15191	-0.08605	-0.11632	0.26156	-0.39673	-0.65236	0.21943	-0.26239	0.18139	-0.46145	-0.45528	-0.47674	-0.42213	-0.48413	-0.33982	-0.4243	-0.44422	-0.05915	0.28846	0.20418	0.15976	0.49183	0.52351	0.34372	-0.20397	-0.14174	-0.31243	-0.27516	-0.20418	-0.13773	-0.16226	0.07961	0.3395	0.36919	-0.10672	0.18223	0.08238	-0.05731	0.08332	0.06036	-0.02705	-0.36127	-0.65651	0.00284	-0.34767	0.25315	0.58775
Mg distribution in stems	0.96092*	0.98755*	0.99838*	0.99806*	0.99709*	-0.98549*	0.95386*	0.79726	-0.97762*	0.98584*	-0.98293*	0.93004	0.93379	0.91854	0.94577	0.921	0.97022*	0.94646	0.93811	-0.90338	-0.98338*	-0.994*	-0.99445*	-0.91615	-0.89891	-0.97138*	0.99486*	0.9956*	0.97859*	0.98495*	0.994*	0.99396*	0.98523*	-0.97212*	-0.97175*	-0.96444*	-0.94057	0.90919	0.94908	-0.93389	-0.97171*	0.9837*	0.96379*	0.93772	0.81888	-0.98661*	0.9581*	-0.96786*	-0.86666
S distribution in stems	0.94976	0.99989*	0.98563*	0.99463*	0.99258*	-0.94762	0.9177	0.74968	-0.93201	0.94867	-0.94256	0.87065	0.8772	0.85193	0.89193	0.86002	0.93993	0.89578	0.88274	-0.95586*	-0.95346*	-0.97745*	-0.98716*	-0.85232	-0.8293	-0.93402	0.97623*	0.98975*	0.94575	0.95946*	0.97745*	0.99066*	0.9859*	-0.99004*	-0.93828	-0.9253	-0.98262*	0.96405*	0.98696*	-0.97688*	-0.98947*	0.99625*	0.98997*	0.92481	0.73797	-0.97114*	0.93728	-0.91553	-0.80951
Cu distribution in stems	0.96163*	0.98984*	0.99842*	0.99888*	0.9979*	-0.98315*	0.95216*	0.79507	-0.97428*	0.98358*	-0.98003*	0.926	0.93004	0.91375	0.94222	0.91686	0.96897*	0.94326	0.93446	-0.90973	-0.98201*	-0.9938*	-0.99511*	-0.91171	-0.89394	-0.96937*	0.99443*	0.99636*	0.97697*	0.98401*	0.9938*	0.99497*	0.98676*	-0.97524*	-0.97016*	-0.96232*	-0.94565	0.91537	0.95379*	-0.93924	-0.97483*	0.98574*	0.96762*	0.93842	0.81307	-0.98582*	0.95791*	-0.96389*	-0.86325
Fe distribution in stems	0.97383*	0.98388*	0.99981*	0.9965*	0.99751*	-0.99018*	0.96883*	0.82959	-0.97789*	0.99072*	-0.9814*	0.94547	0.94927	0.93379	0.9593*	0.93782	0.98207*	0.96073*	0.953*	-0.90255	-0.99152*	-0.9985*	-0.99749*	-0.93302	-0.9171	-0.98217*	0.99895*	0.99761*	0.98793*	0.99295*	0.9985*	0.99617*	0.99001*	-0.97429*	-0.98298*	-0.97678*	-0.93409	0.89991	0.94351	-0.93119	-0.97413*	0.97471*	0.96379*	0.95461*	0.84509	-0.97689*	0.97238*	-0.96936*	-0.89205
Mn distribution in stems	0.84268	0.96517*	0.92201	0.94593	0.93565	-0.8637	0.79489	0.56217	-0.86381	0.86419	-0.8829	0.73992	0.74694	0.72024	0.76972	0.72369	0.83053	0.77154	0.75502	-0.92702	-0.85837	-0.90054	-0.919	-0.71513	-0.68594	-0.82655	0.90026	0.92613	0.84515	0.86622	0.90054	0.92712	0.91378	-0.93454	-0.83033	-0.81145	-0.97109*	0.96949*	0.97002*	-0.95087*	-0.93299	0.98313*	0.94623	0.80248	0.56325	-0.95197*	0.8218	-0.84079	-0.64303
Zn distribution in stems	0.94162	0.99898*	0.9788*	0.99015*	0.98758*	-0.93524	0.90421	0.73181	-0.91878	0.9364	-0.93065	0.85246	0.85956	0.83235	0.8751	0.84133	0.92804	0.87947	0.86542	-0.96299*	-0.94217	-0.96938*	-0.9812*	-0.83306	-0.80874	-0.92085	0.9678*	0.98424*	0.9337	0.94908	0.96938*	0.98564*	0.98132*	-0.98941*	-0.92583	-0.91156	-0.98837*	0.97295*	0.99169*	-0.98225*	-0.98879*	0.99622*	0.9914*	0.91579	0.71419	-0.96553*	0.92698	-0.90078	-0.79049
B distribution in stems	0.43176	0.67393	0.56065	0.61552	0.59281	-0.45039	0.33705	0.04197	-0.46633	0.45077	-0.50161	0.25238	0.26206	0.22662	0.29596	0.22892	0.39355	0.29814	0.27389	-0.70864	-0.43843	-0.51762	-0.55811	-0.21738	-0.17784	-0.38444	0.51623	0.57284	0.41561	0.45322	0.51762	0.57709	0.55822	-0.6241	-0.39157	-0.36027	-0.75623	0.80021	0.74092	-0.71843	-0.62109	0.7234	0.66324	0.37431	0.01984	-0.65308	0.38952	-0.42949	-0.12414
N distribution in leaves	0.9698*	0.91103	0.96452*	0.94413	0.95157*	-0.98879*	0.99503*	0.92168	-0.97253*	0.98913*	-0.96585*	0.99676*	0.99779*	0.99224*	0.99927*	0.99489*	0.99335*	0.99959*	0.9985*	-0.80258	-0.99176*	-0.97542*	-0.96145*	-0.99326*	-0.98739*	-0.99744*	0.97674*	0.95732*	0.99451*	0.98842*	0.97542*	0.95402*	0.95137*	-0.9125	-0.99558*	-0.9983*	-0.82718	0.7746	0.84265	-0.83387	-0.91316	0.88753	0.88856	0.9642*	0.95208*	-0.91487	0.9816*	-0.97436*	-0.97121*
P distribution in leaves	0.54367	0.38329	0.5272	0.47151	0.48339	-0.65362	0.66788	0.71309	-0.67122	0.65111	-0.64204	0.77015	0.75861	0.79887	0.74389	0.77863	0.63603	0.73172	0.75262	-0.16189	-0.62692	-0.55452	-0.50498	-0.79026	-0.81482	-0.66671	0.56341	0.49487	0.64306	0.60587	0.55452	0.48258	0.46877	-0.37045	-0.64975	-0.67764	-0.20877	0.12267	0.23598	-0.21483	-0.37188	0.36131	0.31909	0.55571	0.8611	-0.49462	0.59371	-0.70346	-0.76605
K distribution in leaves	0.83172	0.85448	0.90963	0.89631	0.89114	-0.95031*	0.88159	0.71055	-0.97872*	0.94819	-0.97648*	0.91781	0.91381	0.92656	0.92436	0.90887	0.8922	0.91432	0.91668	-0.66828	-0.9161	-0.90446	-0.88655	-0.91162	-0.90637	-0.91489	0.91194	0.8876	0.91494	0.90673	0.90446	0.87895	0.85204	-0.806	-0.90387	-0.90778	-0.74761	0.69736	0.76247	-0.72594	-0.80519	0.86945	0.78539	0.80152	0.83587	-0.94571	0.84885	-0.98277*	-0.82077
Ca distribution inleaves	0.98357*	0.94154	0.98202*	0.96689*	0.97319*	-0.99328*	0.99635*	0.90854	-0.9746*	0.9939*	-0.97105*	0.98656*	0.98897*	0.97846*	0.99262*	0.9833*	0.99877*	0.9942*	0.99053*	-0.84888	-0.99882*	-0.99009*	-0.98089*	-0.98021*	-0.97083*	-0.99992*	0.99059*	0.97779*	0.99973*	0.99763*	0.99009*	0.97557*	0.97376*	-0.94342	-0.99975*	-0.99931*	-0.87127	0.82477	0.88472	-0.87706	-0.94392	0.9197	0.92379	0.97536*	0.92584	-0.93429	0.99038*	-0.97269*	-0.95744*
Mg distribution in leaves	0.96046*	0.95694*	0.99045*	0.98087*	0.98213*	-0.99941*	0.97422*	0.84146	-0.99457*	0.99935*	-0.99449*	0.96906*	0.97062*	0.96321*	0.9789*	0.96238*	0.98358*	0.97766*	0.97351*	-0.84543	-0.99363*	-0.99122*	-0.98351*	-0.95985*	-0.9483	-0.98943*	0.99337*	0.98282*	0.992*	0.99165*	0.99122*	0.97937*	0.96954*	-0.94158	-0.9871*	-0.98507*	-0.88601	0.8434	0.8982	-0.88137	-0.94147	0.94929	0.92554	0.94182	0.88408	-0.97323*	0.96609*	-0.99103*	-0.91209
S distribution in leaves	0.86883	0.90944	0.94639	0.93991	0.93403	-0.96761*	0.89951	0.71383	-0.98943*	0.96605*	-0.99128*	0.91697	0.91529	0.91969	0.92834	0.90652	0.9151	0.92079	0.91924	-0.75008	-0.93961	-0.93836	-0.92741	-0.90688	-0.89653	-0.93239	0.94427	0.92953	0.9361	0.93367	0.93836	0.92275	0.89866	-0.86493	-0.92437	-0.92372	-0.82278	0.7806	0.83493	-0.80179	-0.864	0.92398	0.85006	0.83652	0.81433	-0.979*	0.87858	-0.988*	-0.81946
Cu distribution in leaves	0.92505	0.8982	0.9557*	0.93712	0.93934	-0.98992*	0.96377*	0.84846	-0.99347*	0.98914*	-0.98808*	0.98275*	0.98134*	0.98461*	0.98647*	0.97796*	0.96678*	0.98201*	0.98287*	-0.75066	-0.97611*	-0.96021*	-0.94341	-0.97848*	-0.97339*	-0.97965*	0.96442*	0.94131	0.97751*	0.96968*	0.96021*	0.9354	0.92185	-0.8776	-0.97342*	-0.97727*	-0.80024	0.74663	0.81609	-0.79471	-0.87765	0.89093	0.85392	0.90894	0.92356	-0.94257	0.94029	-0.99697*	-0.92581
Fe distribution in leaves	0.97054*	0.95951*	0.99235*	0.98227*	0.98473*	-0.99929*	0.98147*	0.85841	-0.99002*	0.99948*	-0.9896*	0.97262*	0.9747*	0.96539*	0.98212*	0.96662*	0.98971*	0.98194*	0.97739*	-0.85652	-0.99726*	-0.99461*	-0.98746*	-0.96363*	-0.95197*	-0.99362*	0.99613*	0.98629*	0.99597*	0.99594*	0.99461*	0.98342*	0.97603*	-0.94912	-0.99225*	-0.99002*	-0.89151	0.84902	0.90365	-0.88965	-0.94915	0.94817	0.93294	0.95431*	0.89117	-0.96685*	0.97548*	-0.98617*	-0.92278
Mn distribution in leaves	0.84704	0.96574*	0.91656	0.94183	0.9327	-0.8508	0.79088	0.56762	-0.8443	0.85172	-0.86405	0.72701	0.73519	0.70432	0.7575	0.71127	0.82638	0.76118	0.74328	-0.94604	-0.85139	-0.89601	-0.91702	-0.70162	-0.67119	-0.81873	0.89458	0.9239	0.83797	0.86091	0.89601	0.92608	0.91639	-0.942	-0.8244	-0.80415	-0.98139*	0.98274*	0.97936*	-0.96456*	-0.94058	0.97955*	0.95529*	0.80934	0.55046	-0.93657	0.82339	-0.81957	-0.63902
Zn distribution in leaves	0.96779*	0.9948*	0.97927*	0.98648*	0.988*	-0.93632	0.92834	0.7911	-0.90806	0.93808	-0.91736	0.87151	0.87947	0.84912	0.89144	0.86304	0.94687	0.89827	0.88433	-0.97552*	-0.95291*	-0.97564*	-0.98667*	-0.85414	-0.83119	-0.9355	0.97261*	0.9878*	0.94634	0.96068*	0.97564*	0.99032*	0.9927*	-0.99955*	-0.94244	-0.92915	-0.98575*	0.96749*	0.98998*	-0.98819*	-0.99941*	0.98036*	0.99891*	0.95026*	0.75129	-0.9407	0.95364*	-0.891	-0.83203
B distribution in leaves	0.95677*	0.85825	0.9249	0.89707	0.90899	-0.95938*	0.98929*	0.96193*	-0.93456	0.96006*	-0.92322	0.99541*	0.99612*	0.99174*	0.99252*	0.99715*	0.97951*	0.99413*	0.99521*	-0.75569	-0.96917*	-0.9431	-0.92499	-0.99614*	-0.99448*	-0.98195*	0.94369	0.91841	0.97508*	0.96503*	0.9431	0.91537	0.91833	-0.8726	-0.98061*	-0.98668*	-0.76735	0.70875	0.78485	-0.7825	-0.87381	0.82327	0.84345	0.96106*	0.98134*	-0.85167	0.97266*	-0.9402	-0.99419*
Roots N/P	-0.99915*	-0.961*	-0.98286*	-0.97339*	-0.98096*	0.97303*	-0.98959*	-0.90923	0.94136	-0.97457*	0.94093	-0.95712*	-0.96241*	-0.94155	-0.96661*	-0.95385*	-0.99431*	-0.97219*	-0.96452*	0.91034	0.99047*	0.99077*	0.98899*	0.94795	0.93422	0.98725*	-0.98874*	-0.9861*	-0.98989*	-0.99352*	-0.99077*	-0.98663*	-0.99168*	0.97512*	0.99142*	0.98663*	0.91618	-0.87865	-0.9267	0.92729	0.97574*	-0.93301	-0.96099*	-0.99366*	-0.88662	0.91908	-0.99801*	0.93416	0.94127
Roots K/P	-0.94598	-0.99792*	-0.97536*	-0.98689*	-0.98535*	0.9283	-0.90429	-0.74073	0.90726	-0.92974	0.91915	-0.84767	-0.85543	-0.82585	-0.87032	-0.8371	-0.92742	-0.87587	-0.86117	0.97288*	0.93922	0.96708*	0.98004*	0.82824	0.80348	0.91797	-0.96477*	-0.98273*	-0.93088	-0.94703	-0.96708*	-0.98484*	-0.98307*	0.99338*	0.92409	0.90928	0.99223*	-0.97793*	-0.99518*	0.98876*	0.99287*	-0.99179*	-0.99583*	-0.92236	-0.71167	0.95433*	-0.93006	0.88856	0.7927
Roots Ca/P	-0.97747*	-0.99563*	-0.99087*	-0.9942*	-0.99602*	0.95871*	-0.9489	-0.8143	0.93421	-0.96014*	0.94137	-0.9022	-0.90893	-0.88295	-0.91992	-0.89426	-0.96519*	-0.92529	-0.91333	0.95779*	0.97146*	0.98864*	0.99568*	0.88659	0.86598	0.95706*	-0.98657*	-0.99627*	-0.96606*	-0.97729*	-0.98864*	-0.99763*	-0.99798*	0.99731*	0.96224*	0.95133*	0.97335*	-0.94945	-0.9794*	0.97502*	0.99722*	-0.98153*	-0.99314*	-0.96025*	-0.78993	0.95439*	-0.96748*	0.91998	0.86049
Roots Mg/P	-0.98523*	-0.95777*	-0.99059*	-0.97899*	-0.9839*	0.99498*	-0.99195*	-0.88987	0.97734*	-0.99562*	0.97591*	-0.97717*	-0.98013*	-0.96765*	-0.9856*	-0.97267*	-0.99751*	-0.98735*	-0.98233*	0.8701	0.99998*	0.99607*	0.9895*	0.96895*	0.95749*	0.99796*	-0.99643*	-0.9873*	-0.99956*	-0.99974*	-0.99607*	-0.98543*	-0.98275*	0.95709*	0.99827*	0.99601*	0.89426	-0.8515	-0.90649	0.89793	0.95741*	-0.93906	-0.94022	-0.97406*	-0.90467	0.94877	-0.98936*	0.97331*	0.94185
Roots S/P	-0.98464*	-0.99124*	-0.99558*	-0.99525*	-0.99791*	0.97206*	-0.96435*	-0.83771	0.94882	-0.97332*	0.9539*	-0.92497	-0.93085	-0.90792	-0.94049	-0.91788	-0.97803*	-0.94507	-0.93472	0.94163	0.98323*	0.99532*	0.99912*	0.91111	0.89263	0.97182*	-0.9938*	-0.999*	-0.97904*	-0.98765*	-0.99532*	-0.99961*	-0.99939*	0.99269*	0.9759*	0.96703*	0.95899*	-0.93039	-0.96658*	0.96134*	0.99271*	-0.9757*	-0.98539*	-0.96897*	-0.82212	0.95707*	-0.978*	0.93699	0.88511
leaf N/P	-0.99617*	-0.96762*	-0.98986*	-0.98117*	-0.9873*	0.98178*	-0.98938*	-0.89583	0.95511*	-0.98304*	0.95524*	-0.96056*	-0.96533*	-0.94636	-0.97071*	-0.95637*	-0.9957*	-0.97512*	-0.96773*	0.90691	0.99494*	0.99589*	0.99365*	0.95091*	0.93703	0.99079*	-0.99458*	-0.99136*	-0.99385*	-0.99731*	-0.99589*	-0.99125*	-0.99341*	0.97583*	0.99391*	0.98917*	0.9195	-0.88179	-0.93007	0.92729	0.97628*	-0.94396	-0.96195*	-0.98757*	-0.88439	0.9357	-0.99563*	0.94804	0.93572
leaf K/P	-0.98438*	-0.98954*	-0.99769*	-0.99614*	-0.99865*	0.9783*	-0.96844*	-0.84082	0.95733*	-0.9794*	0.96173*	-0.93335	-0.93869	-0.91768	-0.94816	-0.9263	-0.98156*	-0.95201*	-0.94243	0.93187	0.98737*	0.99759*	0.9999*	0.92006	0.90243	0.97688*	-0.99653*	-0.9997*	-0.98351*	-0.99097*	-0.99759*	-0.9998*	-0.99836*	0.98889*	0.98015*	0.97214*	0.9522*	-0.92169	-0.96041*	0.9537*	0.98889*	-0.97492*	-0.98043*	-0.96833*	-0.83261	0.9617*	-0.97931*	0.94654	0.89127
leaf Ca/P	-0.96419*	-0.99925*	-0.98842*	-0.99504*	-0.99492*	0.95194*	-0.93246	-0.78086	0.93129	-0.95323*	0.94041	-0.8842	-0.89102	-0.86478	-0.90399	-0.87486	-0.95198*	-0.90881	-0.89604	0.96069*	0.96181*	0.98307*	0.99195*	0.86701	0.84487	0.94451	-0.9813*	-0.9936*	-0.95511*	-0.96798*	-0.98307*	-0.99489*	-0.99298*	0.99565*	0.94948	0.93722	0.9811*	-0.9605*	-0.98608*	0.97922*	0.99532*	-0.99022*	-0.99395*	-0.9431	-0.76069	0.96242*	-0.95242*	0.91556	0.83316
leaf Mg/P	-0.98721*	-0.98658*	-0.99733*	-0.99451*	-0.99762*	0.98007*	-0.97304*	-0.85104	0.95824*	-0.98119*	0.96189*	-0.93922	-0.94444	-0.92387	-0.95321*	-0.93266	-0.98499*	-0.95713*	-0.94795	0.9279	0.98972*	0.99828*	0.99974*	0.92657	0.90961	0.98035*	-0.9972*	-0.99918*	-0.98635*	-0.99308*	-0.99828*	-0.99921*	-0.99832*	0.98731*	0.98355*	0.97614*	0.9471	-0.91524	-0.95575*	0.94962	0.98739*	-0.97046*	-0.97786*	-0.97238*	-0.84268	0.95837*	-0.98299*	0.94813	0.89991
leaf S/P	-0.99342*	-0.98032*	-0.98482*	-0.98261*	-0.98817*	0.95868*	-0.96854*	-0.86791	0.92583	-0.96048*	0.92962	-0.92268	-0.92952	-0.90314	-0.93674	-0.91744	-0.97888*	-0.94355	-0.93276	0.94894	0.97803*	0.98839*	0.99277*	0.90989	0.89186	0.96868*	-0.98552*	-0.99142*	-0.97492*	-0.98362*	-0.98839*	-0.9932*	-0.99851*	0.9932*	0.97469*	0.9659*	0.95343*	-0.92464	-0.96109*	0.96229*	0.99356*	-0.95622*	-0.98509*	-0.98388*	-0.8315	0.92738	-0.98594*	0.91394	0.90032
Plant N/P	-0.9946*	-0.97916*	-0.99172*	-0.98701*	-0.99214*	0.9744*	-0.97903*	-0.87517	0.94661	-0.97583*	0.94905	-0.94241	-0.94808	-0.92586	-0.95506*	-0.93719	-0.98836*	-0.96025*	-0.9511*	0.92995	0.989*	0.99551*	0.99673*	0.93077	0.91448	0.98151*	-0.99366*	-0.99524*	-0.98655*	-0.99285*	-0.99551*	-0.99589*	-0.99844*	0.98719*	0.98575*	0.97877*	0.94124	-0.90837	-0.95022*	0.94807	0.98751*	-0.95727*	-0.97663*	-0.984*	-0.85508	0.94021	-0.99047*	0.93691	0.91466
Plant K/P	-0.96825*	-0.99866*	-0.992*	-0.99701*	-0.99718*	0.95953*	-0.94044	-0.79149	0.93974	-0.96073*	0.94795	-0.89569	-0.90209	-0.87734	-0.91454	-0.88667	-0.95888*	-0.91893	-0.9069	0.95408*	0.96842*	0.98743*	0.99481*	0.87925	0.85805	0.95242*	-0.98594*	-0.99617*	-0.96224*	-0.97391*	-0.98743*	-0.99708*	-0.99474*	0.99459*	0.95682*	0.94549	0.97574*	-0.95297*	-0.98144*	0.97397*	0.9943*	-0.98924*	-0.99148*	-0.94765	-0.776	0.96565*	-0.95803*	0.9251	0.84488
Plant Ca/P	-0.95557*	-0.99701*	-0.97664*	-0.98656*	-0.98639*	0.93042	-0.91387	-0.76195	0.90573	-0.93203	0.91665	-0.85618	-0.86415	-0.83379	-0.8778	-0.84651	-0.93512	-0.88408	-0.86953	0.97629*	0.94428	0.97034*	0.98279*	0.83751	0.81334	0.92449	-0.96761*	-0.98483*	-0.93664	-0.95226*	-0.97034*	-0.98723*	-0.98754*	0.99698*	0.93115	0.91681	0.99101*	-0.97542*	-0.99438*	0.9903*	0.99663*	-0.98706*	-0.99835*	-0.93468	-0.72655	0.94741	-0.94006	0.88751	0.80843
Plant Mg/P	-0.98773*	-0.97157*	-0.99573*	-0.98765*	-0.99175*	0.99167*	-0.98638*	-0.87522	0.9727*	-0.99248*	0.97332*	-0.96429*	-0.96811*	-0.95254*	-0.97499*	-0.9589*	-0.99461*	-0.97751*	-0.97086*	0.89448	0.99821*	0.99928*	0.99585*	0.95426*	0.94058	0.99319*	-0.99912*	-0.99434*	-0.99658*	-0.99934*	-0.99928*	-0.99318*	-0.99099*	0.97101*	0.99458*	0.99027*	0.91723	-0.87869	-0.92806	0.9202	0.97123*	-0.95418*	-0.95707*	-0.97486*	-0.88169	0.95568*	-0.9886*	0.96626*	0.92665
Plant S/P	-0.98779*	-0.98717*	-0.99656*	-0.99412*	-0.99737*	0.97774*	-0.97194*	-0.85094	0.95483*	-0.97893*	0.95869*	-0.9364	-0.94184	-0.92048	-0.95061*	-0.92987	-0.98401*	-0.95485*	-0.94538	0.93184	0.98836*	0.99755*	0.99956*	0.92357	0.90631	0.97871*	-0.99627*	-0.99899*	-0.9849*	-0.99204*	-0.99755*	-0.99924*	-0.99893*	0.98895*	0.98226*	0.97454*	0.94964	-0.91845	-0.95807*	0.95264*	0.98905*	-0.97049*	-0.9799*	-0.97326*	-0.83938	0.95618*	-0.98298*	0.94435	0.89833
Leaf HPR	-0.95775*	-0.93238	-0.97834*	-0.96319*	-0.96643*	0.99869*	-0.98179*	-0.8697	0.99304*	-0.99854*	0.98964*	-0.98531*	-0.9859*	-0.98197*	-0.99145*	-0.98046*	-0.98635*	-0.98973*	-0.98781*	0.81101	0.99303*	0.98296*	0.97092*	0.97903*	0.97081*	0.99372*	-0.98547*	-0.96888*	-0.99346*	-0.98942*	-0.98296*	-0.96476*	-0.95582*	0.92011	0.99041*	0.99134*	0.84991	-0.80124	-0.8641	0.84813	0.92026	-0.92042	-0.89966	-0.94333	-0.91831	0.95323*	-0.96783*	0.99295*	0.93674
Root HPR	-0.98959*	-0.90267	-0.93434	-0.91754	-0.93124	0.92968	-0.98106*	-0.96135*	0.88241	-0.93196	0.87723	-0.94578	-0.95172*	-0.92853	-0.94972	-0.94705	-0.9764*	-0.9584*	-0.95198*	0.87475	0.9601*	0.95142*	0.94714	0.9409	0.93088	0.96424*	-0.94754	-0.94121	-0.96294*	-0.96367*	-0.95142*	-0.94308	-0.95772*	0.93753	0.97066*	0.9685*	0.85823	-0.81632	-0.87023	0.88197	0.93891	-0.8579	-0.91883	-0.99758*	-0.91025	0.83486	-0.99071*	0.87806	0.96547*
Leaf MDA	-0.96901*	-0.96523*	-0.99456*	-0.98615*	-0.98788*	0.99849*	-0.97736*	-0.84724	0.99004*	-0.99868*	0.99062*	-0.96651*	-0.9688*	-0.95875*	-0.97711*	-0.95991*	-0.98711*	-0.97692*	-0.9718*	0.86405	0.99593*	0.99552*	0.98954*	0.95667*	0.94408	0.99083*	-0.99702*	-0.98882*	-0.99402*	-0.99501*	-0.99552*	-0.98607*	-0.97811*	0.95331*	0.98962*	0.98657*	0.90022	-0.85949	-0.91178	0.89718	0.95325*	-0.95561*	-0.93843	-0.95127*	-0.87954	0.97241*	-0.97277*	0.98525*	0.91339
Root MDA	-0.96363*	-0.90057	-0.95802*	-0.9361	-0.94376	0.9864*	-0.99287*	-0.92305	0.97133*	-0.98664*	0.96375*	-0.99846*	-0.99903*	-0.99517*	-0.99993*	-0.99695*	-0.99007*	-0.99977*	-0.9995*	0.78661	0.98822*	0.96962*	0.95415*	0.99581*	0.99102*	0.99523*	-0.97125*	-0.94977	-0.9915*	-0.98418*	-0.96962*	-0.94609	-0.94295	0.90143	0.99277*	0.99647*	0.8124	-0.75802	-0.82847	0.81909	0.90212	-0.87695	-0.87621	-0.95858*	-0.95835*	0.90864	-0.97699*	0.97433*	0.97333*
Leaf APX activity	0.99748*	0.95853*	0.96908*	0.96275*	0.97151*	-0.94638	0.97394*	0.90376	-0.90564	0.94854	-0.90683	0.92723	0.93434	0.90696	0.93836	0.92432	0.97936*	0.94666	0.93662	-0.93677	-0.97216*	-0.9775*	-0.98026*	-0.91669	-0.90063	-0.96678*	0.97375*	0.97729*	0.97089*	0.97789*	0.9775*	0.97966*	0.98973*	-0.98182*	-0.97383*	-0.96653*	-0.93037	0.89858	0.93902	-0.94568	-0.98257*	0.92567	0.97098*	0.99479*	0.85393	-0.89312	0.99149*	-0.89537	-0.92265
Root APX activity	0.91938	0.93348	0.97224*	0.96279*	0.96081*	-0.99062*	0.94477	0.78836	-0.99956*	0.98975*	-0.99965*	0.95368*	0.9533*	0.95292*	0.96346*	0.94543	0.95626*	0.95877*	0.95652*	-0.79338	-0.97314*	-0.96937*	-0.95879*	-0.94467	-0.93451	-0.96856*	0.97361*	0.95922*	0.97104*	0.96865*	0.96937*	0.95383*	0.93664	-0.90345	-0.96297*	-0.9624*	-0.85076	0.80648	0.86354	-0.83821	-0.90297	0.93634	0.88677	0.89448	0.8633	-0.97908*	0.92836	-0.99798*	-0.87706
Leaf CAT activity	0.97213*	0.9681*	0.99579*	0.98782*	0.98976*	-0.99773*	0.97832*	0.84948	-0.9878*	0.99802*	-0.98862*	0.9652*	0.96779*	0.95668*	0.97608*	0.95865*	0.9882*	0.97633*	0.97082*	-0.87114	-0.9965*	-0.99685*	-0.99155*	-0.95512*	-0.94213	-0.99106*	0.99808*	0.99081*	0.99448*	0.99599*	0.99685*	0.98834*	0.98117*	-0.95763*	-0.99029*	-0.98685*	-0.90547	0.86549	0.91678	-0.9031	-0.95759*	0.95765*	0.94319	0.9548*	0.87757	-0.97158*	0.97515*	-0.98251*	-0.91374
Root CAT ctivity	0.97575*	0.89262	0.94794	0.92476	0.9356	-0.97097*	0.99742*	0.95554*	-0.94422	0.97188*	-0.93569	0.99342*	0.99534*	0.98658*	0.9938*	0.99383*	0.99144*	0.99646*	0.99523*	-0.80282	-0.9828*	-0.96352*	-0.94959	-0.99152*	-0.98664*	-0.99142*	0.96344*	0.94394	0.98702*	0.98052*	0.96352*	0.94182	0.9453	-0.90692	-0.99151*	-0.99475*	-0.81315	0.75966	0.82894	-0.82729	-0.90799	0.85929	0.88152	0.97743*	0.96416*	-0.87679	0.98727*	-0.9465	-0.98815*
Leaf MDHAR activity	0.98883*	0.93419	0.97534*	0.95885*	0.96694*	-0.98558*	0.99937*	0.9278	-0.9612*	0.98651*	-0.95674*	0.98616*	0.98909*	0.9767*	0.9912*	0.98407*	0.99961*	0.99406*	0.99024*	-0.85179	-0.99594*	-0.98584*	-0.97679*	-0.98057*	-0.9716*	-0.99848*	0.98557*	0.9729*	0.99758*	0.99537*	0.98584*	0.97134*	0.97282*	-0.94294	-0.9994*	-0.99914*	-0.86654	0.81965	0.88012	-0.87629	-0.94365	0.90711	0.92263	0.98441*	0.93311	-0.9161	0.99535*	-0.95941*	-0.96772*
Root MDHAR activity	0.89668	0.80032	0.88645	0.85326	0.86276	-0.94508	0.95521*	0.91657	-0.93816	0.94456	-0.92374	0.9891*	0.98621*	0.99486*	0.98244*	0.99054*	0.94354	0.97888*	0.98477*	-0.64931	-0.93911	-0.90355	-0.87723	-0.99303*	-0.9966*	-0.95625*	0.90733	0.87085	0.94641	0.92991	0.90355	0.8645	0.85836	-0.79786	-0.9495	-0.96052*	-0.68204	0.6152	0.70231	-0.6893	-0.79883	0.77533	0.76348	0.89671	0.98577*	-0.83807	0.92154	-0.94991	-0.96969*
Leaf SOD activity	0.81567	0.90187	0.92051	0.92346	0.91247	-0.92839	0.83591	0.60789	-0.95961*	0.92651	-0.96693*	0.84759	0.84631	0.84937	0.86456	0.83351	0.86016	0.85585	0.85192	-0.746	-0.89368	-0.90413	-0.89881	-0.8332	-0.81867	-0.87847	0.91058	0.90378	0.88663	0.88902	0.90413	0.8971	0.86769	-0.84447	-0.87025	-0.86572	-0.82962	0.7978	0.83844	-0.79963	-0.84292	0.92969	0.83694	0.77359	0.71574	-0.9803*	0.81996	-0.95384*	-0.72721
Root SOD activity	0.95276*	0.95867*	0.98997*	0.9819*	0.98196*	-0.99787*	0.96621*	0.82308	-0.9961*	0.99766*	-0.99694*	0.96167*	0.96308*	0.95621*	0.97247*	0.95418*	0.97729*	0.97065*	0.9663*	-0.84383	-0.98963*	-0.98897*	-0.98181*	-0.95173*	-0.93958	-0.98406*	0.99146*	0.98171*	0.98737*	0.98757*	0.98897*	0.97804*	0.96645*	-0.93945	-0.98132*	-0.97881*	-0.88834	0.84699	0.90012	-0.88131	-0.93919	0.95433*	0.92444	0.9317	0.8708	-0.97981*	0.95791*	-0.99205*	-0.8984
Leaf GuPX activity	0.8722	0.86909	0.92893	0.91188	0.9102	-0.9704*	0.92071	0.77696	-0.98878*	0.96878*	-0.98433*	0.95263*	0.94938	0.95937*	0.95705*	0.94583	0.92699	0.94906	0.95146*	-0.69473	-0.94423	-0.92869	-0.90992	-0.94801	-0.94372	-0.94629	0.93499	0.90934	0.94466	0.93553	0.92869	0.90155	0.88012	-0.83241	-0.93685	-0.94159	-0.76206	0.70853	0.77794	-0.74754	-0.83201	0.87403	0.80924	0.84867	0.88445	-0.94328	0.88989	-0.99359*	-0.87354
Root GuPX activity	0.99753*	0.95784*	0.98434*	0.9734*	0.98075*	-0.97962*	0.99334*	0.91166	-0.95084*	0.98095*	-0.94961	0.96623*	0.97085*	0.95241*	0.97485*	0.963*	0.99742*	0.97952*	0.97281*	-0.8972	-0.99437*	-0.9924*	-0.98881*	-0.95776*	-0.94509	-0.99226*	0.99096*	0.98582*	0.99418*	0.99641*	0.9924*	0.98571*	0.98922*	-0.96926*	-0.99542*	-0.9917*	-0.9068	0.86697	0.91806	-0.91679	-0.96987*	0.93109	0.95373*	0.99152*	0.8983	-0.9239	0.99833*	-0.94493	-0.94753
Leaf coumarins	-0.63725	-0.39888	-0.45164	-0.41465	-0.44697	0.46199	-0.62929	-0.84268	0.36881	-0.46654	0.34853	-0.58901	-0.5962	-0.56913	-0.57203	-0.60671	-0.59203	-0.59041	-0.5897	0.4755	0.5338	0.49709	0.4869	0.60086	0.60666	0.56273	-0.48695	-0.47174	-0.54803	-0.53932	-0.49709	-0.47868	-0.52596	0.50255	0.57657	0.58367	0.37704	-0.33494	-0.3899	0.4413	0.5063	-0.30484	-0.47445	-0.69332	-0.69194	0.24788	-0.64423	0.375	0.73751
Root coumarins	-0.85019	-0.65592	-0.7207	-0.68445	-0.71007	0.74398	-0.86126	-0.97976*	0.67487	-0.7471	0.65687	-0.83978	-0.8445	-0.8259	-0.82786	-0.85154	-0.83355	-0.83989	-0.84004	0.65336	0.79275	0.75745	0.74236	0.8475	0.85038	0.8168	-0.75153	-0.72985	-0.80438	-0.79409	-0.75745	-0.73263	-0.76309	0.72651	0.82461	0.83198	0.59849	-0.54432	-0.61485	0.64528	0.7294	-0.58127	-0.69513	-0.8868	-0.89679	0.56026	-0.86225	0.68149	0.9306
Leaf Flavonoids	-0.99349*	-0.96201*	-0.98972*	-0.9792*	-0.98522*	0.98754*	-0.99278*	-0.89929	0.96376*	-0.98858*	0.96287*	-0.96996*	-0.97398*	-0.9577*	-0.97899*	-0.96593*	-0.99815*	-0.98244*	-0.97617*	0.89064	0.99798*	0.99614*	0.99179*	0.96122*	0.94863	0.99526*	-0.99545*	-0.98933*	-0.99742*	-0.99922*	-0.99614*	-0.98852*	-0.98918*	0.96769*	0.9973*	0.99383*	0.90691	-0.86653	-0.91835	0.91374	0.96814*	-0.93936	-0.95213*	-0.98464*	-0.8976	0.93848	-0.99518*	0.95822*	0.9428
Root Flavonoids	-0.99774*	-0.93749	-0.96918*	-0.95486*	-0.96471*	0.96772*	-0.99516*	-0.93771	0.93306	-0.96932*	0.92969	-0.96799*	-0.97274*	-0.9538*	-0.97418*	-0.96662*	-0.99526*	-0.97992*	-0.97392*	0.88365	0.98726*	0.98108*	0.97603*	0.9614*	0.95043*	0.98842*	-0.97901*	-0.97177*	-0.98857*	-0.9893*	-0.98108*	-0.97206*	-0.97917*	0.95687*	0.99229*	0.98987*	0.88496	-0.84265	-0.89706	0.89993	0.95778*	-0.90401	-0.93907	-0.99711*	-0.91469	0.89457	-0.9999*	0.92858	0.96315*
Leaf phenolics	-0.97638*	-0.97056*	-0.99673*	-0.98903*	-0.99139*	0.99659*	-0.98018*	-0.8545	0.98449*	-0.99701*	0.98544*	-0.9644*	-0.96734*	-0.95494*	-0.97543*	-0.95802*	-0.98991*	-0.97627*	-0.97035*	0.87895	0.99725*	0.99819*	0.99358*	0.95417*	0.94083	0.99164*	-0.99906*	-0.99272*	-0.99521*	-0.99723*	-0.99819*	-0.99061*	-0.9846*	0.96234*	0.99146*	0.98764*	0.91055	-0.87124	-0.92165	0.90934	0.96235*	-0.95864*	-0.94826	-0.95991*	-0.877	0.96906*	-0.97863*	0.97874*	0.91584
Root phenolics	-0.96192*	-0.92126	-0.97198*	-0.95405*	-0.95909*	0.99565*	-0.98815*	-0.89293	0.9862*	-0.99566*	0.9811*	-0.99255*	-0.99313*	-0.98924*	-0.99681*	-0.98904*	-0.98974*	-0.99571*	-0.99446*	0.80258	0.99299*	0.97943*	0.96597*	0.98773*	0.98089*	0.99625*	-0.9816*	-0.96298*	-0.99458*	-0.98919*	-0.97943*	-0.95903*	-0.9524*	0.91426	0.99326*	0.99532*	0.83628	-0.7852	-0.85127	0.83791	0.91462	-0.90457	-0.89183	-0.95126*	-0.93631	0.93703	-0.97336*	0.98737*	0.95335*
Leaf DPPH	-0.98809*	-0.93248	-0.97448*	-0.95765*	-0.9658*	0.98557*	-0.99946*	-0.92866	0.9614*	-0.98648*	0.95675*	-0.98703*	-0.98987*	-0.97782*	-0.99185*	-0.98502*	-0.99946*	-0.99462*	-0.99097*	0.84893	0.99572*	0.98514*	0.97577*	0.98162*	0.97287*	0.99854*	-0.98493*	-0.97182*	-0.99747*	-0.995*	-0.98514*	-0.97018*	-0.97158*	0.94113	0.99934*	0.99929*	0.8639	-0.81661	-0.87762	0.87367	0.94185	-0.90533	-0.92055	-0.9838*	-0.93494	0.91521	-0.99494*	0.95985*	0.96871*
Root DPPH	-0.99883*	-0.96426*	-0.97746*	-0.97078*	-0.97866*	0.95828*	-0.9795*	-0.90104	0.92166	-0.96019*	0.92275	-0.93741	-0.94391	-0.91874	-0.94851	-0.93401	-0.98551*	-0.95571*	-0.94629	0.93167	0.98039*	0.98494*	0.98652*	0.92693	0.91127	0.97505*	-0.98188*	-0.98383*	-0.97904*	-0.98525*	-0.98494*	-0.98552*	-0.99323*	0.98297*	0.98102*	0.97428*	0.93094	-0.89775	-0.94003	0.94389	0.98362*	-0.93433	-0.9715*	-0.99413*	-0.86201	0.90828	-0.99414*	0.91209	0.92634
Leaf Glucose	-0.98121*	-0.96293*	-0.99356*	-0.98343*	-0.9872*	0.99674*	-0.98746*	-0.87491	0.98195*	-0.99726*	0.98143*	-0.97305*	-0.9759*	-0.96383*	-0.98249*	-0.96775*	-0.99474*	-0.9837*	-0.97843*	0.87204	0.99945*	0.99731*	0.99132*	0.96406*	0.95194*	0.99604*	-0.99798*	-0.98969*	-0.99839*	-0.99915*	-0.99731*	-0.98762*	-0.98326*	0.95856*	0.99598*	0.9932*	0.90001	-0.85839	-0.91185	0.90138	0.95874*	-0.94736	-0.9427	-0.96765*	-0.89445	0.9584*	-0.98481*	0.97736*	0.93154
Root Glucose	-0.98705*	-0.9791*	-0.99776*	-0.992*	-0.99543*	0.98852*	-0.98087*	-0.86279	0.96928*	-0.98942*	0.97126*	-0.95457*	-0.95888*	-0.94158	-0.96676*	-0.94852	-0.99095*	-0.96965*	-0.962*	0.90782	0.99558*	0.99988*	0.9984*	0.94336	0.92829	0.98858*	-0.99947*	-0.99739*	-0.99313*	-0.99751*	-0.99988*	-0.99661*	-0.99443*	0.978*	0.99053*	0.98494*	0.93033	-0.89453	-0.94026	0.93251	0.97812*	-0.96302*	-0.96597*	-0.9728*	-0.86513	0.95991*	-0.98591*	0.96133*	0.9146
Leaf Fructose	-0.98081*	-0.97691*	-0.99842*	-0.99223*	-0.99477*	0.99313*	-0.97923*	-0.85404	0.97822*	-0.99375*	0.98002*	-0.95806*	-0.96168*	-0.94685	-0.97004*	-0.95159*	-0.98971*	-0.97177*	-0.96486*	0.89486	0.99637*	0.99966*	0.99688*	0.94706	0.9326	0.98958*	-0.99996*	-0.99613*	-0.99391*	-0.99736*	-0.99966*	-0.99465*	-0.99009*	0.97119*	0.99039*	0.98548*	0.92296	-0.88587	-0.93333	0.92276	0.97122*	-0.96385*	-0.95851*	-0.9647*	-0.86756	0.96762*	-0.98111*	0.97114*	0.91194
Root Fructose	-0.9334	-0.99801*	-0.97804*	-0.99*	-0.98632*	0.9359	-0.89814	-0.71654	0.92333	-0.93684	0.93561	-0.84935	-0.85602	-0.83036	-0.87241	-0.83757	-0.92311	-0.87586	-0.86208	0.95483*	0.93954	0.9672*	0.97867*	0.82966	0.80532	0.91757	-0.96617*	-0.98216*	-0.93071	-0.94592	-0.9672*	-0.98308*	-0.97659*	0.98399*	0.92175	0.90755	0.98517*	-0.96982*	-0.98847*	0.97653*	0.98324*	-0.99862*	-0.98623*	-0.90532	-0.70737	0.97226*	-0.91923	0.90549	0.78084
Leaf Sucrose	-0.95589*	-0.92566	-0.97449*	-0.95807*	-0.96174*	0.99754*	-0.98238*	-0.87495	0.99184*	-0.99736*	0.98768*	-0.98803*	-0.98837*	-0.98532*	-0.99331*	-0.9836*	-0.98585*	-0.99145*	-0.99007*	0.80186	0.99181*	0.97997*	0.96691*	0.98243*	0.975*	0.99363*	-0.98258*	-0.96458*	-0.99271*	-0.9878*	-0.97997*	-0.96029*	-0.95149*	0.91398	0.99007*	0.99169*	0.8405	-0.79045	-0.85514	0.8393	0.91419	-0.91281	-0.89252	-0.9424	-0.9252	0.94781	-0.96701*	0.99256*	0.94127
Root Sucrose	-0.95644*	-0.95685*	-0.98987*	-0.9808*	-0.98151*	0.9989*	-0.97062*	-0.83329	0.99569*	-0.99875*	0.99593*	-0.96629*	-0.96771*	-0.96079*	-0.97645*	-0.95927*	-0.98065*	-0.97486*	-0.97073*	0.84291	0.99177*	0.98988*	0.98223*	0.95684*	0.94515	0.9871*	-0.99225*	-0.98178*	-0.98991*	-0.98966*	-0.98988*	-0.97818*	-0.96743*	0.93954	0.98448*	0.98236*	0.88557	-0.84329	-0.89765	0.87977	0.93937	-0.95077*	-0.92381	-0.9367	-0.87907	0.97607*	-0.96206*	0.99207*	0.90631
Leaf Total soluble sugars	-0.96497*	-0.93895	-0.98219*	-0.96775*	-0.97138*	0.99915*	-0.98532*	-0.87542	0.99087*	-0.99918*	0.98788*	-0.98491*	-0.98601*	-0.98023*	-0.99153*	-0.98014*	-0.99008*	-0.99056*	-0.98798*	0.82472	0.99582*	0.98703*	0.97614*	0.97822*	0.9693*	0.99595*	-0.98908*	-0.97405*	-0.99608*	-0.99293*	-0.98703*	-0.97042*	-0.96284*	0.92923	0.99343*	0.99368*	0.86044	-0.81296	-0.87423	0.85987	0.92941	-0.92548	-0.9095	-0.95127*	-0.91675	0.95334*	-0.97379*	0.98994*	0.93924
Root Total soluble sugars	-0.96168*	-0.96654*	-0.99425*	-0.9871*	-0.98769*	0.99766*	-0.97023*	-0.83032	0.99233*	-0.99769*	0.99369*	-0.96045*	-0.96255*	-0.95321*	-0.97187*	-0.9531*	-0.98151*	-0.97105*	-0.96583*	0.86136	0.99257*	0.99357*	0.98793*	0.94999	0.93694	0.98628*	-0.99543*	-0.98775*	-0.99009*	-0.99146*	-0.99357*	-0.98473*	-0.975*	0.95079*	0.98459*	0.98119*	0.90152	-0.86176	-0.91278	0.89615	0.95059*	-0.96013*	-0.93674	-0.94164	-0.86823	0.97899*	-0.96516*	0.98718*	0.9012
Leaf TNC	0.97557*	0.98529*	0.99996*	0.99697*	0.99816*	-0.9888*	0.9689*	0.83091	-0.97532*	0.98942*	-0.97901*	0.94378	0.94782	0.93151	0.95781*	0.93619	0.98221*	0.95958*	0.95156*	-0.90735	-0.9912*	-0.99876*	-0.99827*	-0.93117	-0.91496	-0.98162*	0.99899*	0.99837*	0.98755*	0.99296*	0.99876*	0.99715*	0.99162*	-0.97688*	-0.98278*	-0.97629*	-0.93738	0.90379	0.9466	-0.93504	-0.97674*	0.97542*	0.96673*	0.95672*	0.84305	-0.97535*	0.97356*	-0.96642*	-0.89178
Root TNC	0.97666*	0.99054*	0.99956*	0.99857*	0.99969*	-0.98251*	0.96401*	0.82459	-0.96663*	0.98332*	-0.97145*	0.93314	0.93788	0.91904	0.94839	0.92528	0.97849*	0.95102*	0.94187	-0.92259	-0.98722*	-0.99773*	-0.99938*	-0.91955	-0.902	-0.97605*	0.99741*	0.99973*	0.98296*	0.99006*	0.99773*	0.99916*	0.99486*	-0.98407*	-0.97822*	-0.97042*	-0.94956	0.91875	0.95786*	-0.94782	-0.98391*	0.98016*	0.97572*	0.95773*	0.82792	-0.97309*	0.9724*	-0.95618*	-0.88256
Leaf Starch	0.97592*	0.98218*	0.99964*	0.99554*	0.99697*	-0.9912*	0.97186*	0.83641	-0.97821*	0.99177*	-0.98126*	0.94911	0.95287*	0.93756	0.96244*	0.94178	0.98436*	0.96395*	0.95644*	-0.90061	-0.99305*	-0.99903*	-0.99753*	-0.93706	-0.92153	-0.9844*	0.99944*	0.99741*	0.98977*	0.99436*	0.99903*	0.99596*	0.99023*	-0.97363*	-0.9852*	-0.97936*	-0.93123	0.89624	0.94091	-0.92906	-0.97352*	0.97195*	0.96254*	0.95754*	0.85141	-0.97458*	0.97495*	-0.97007*	-0.89766
Root Starch	0.97469*	0.98639*	0.99999*	0.9975*	0.9985*	-0.98791*	0.9672*	0.82742	-0.97458*	0.98853*	-0.97856*	0.94142	0.94553	0.92897	0.95576*	0.93367	0.98092*	0.95755*	0.94935	-0.90924	-0.99024*	-0.99844*	-0.99832*	-0.92857	-0.91209	-0.98024*	0.99865*	0.99854*	0.9864*	0.99212*	0.99844*	0.99736*	0.99173*	-0.97765*	-0.98146*	-0.97473*	-0.93947	0.90643	0.94851	-0.93685	-0.97748*	0.97697*	0.96789*	0.95546*	0.8392	-0.97622*	0.97231*	-0.9654*	-0.88864
Leaf TSPs	0.98987*	0.93362	0.97437*	0.95784*	0.96621*	-0.98393*	0.99953*	0.93038	-0.95843*	0.98492*	-0.95393*	0.98526*	0.98834*	0.97543*	0.99025*	0.98333*	0.99953*	0.99339*	0.98945*	-0.85371	-0.99525*	-0.9852*	-0.97636*	-0.97971*	-0.97068*	-0.99788*	0.98476*	0.97237*	0.99695*	0.99488*	0.9852*	0.97097*	0.97308*	-0.94362	-0.99906*	-0.99871*	-0.86698	0.82028	0.88051	-0.87742	-0.94437	0.90566	0.92336	0.98605*	0.93302	-0.91315	0.99615*	-0.95652*	-0.96863*
Root TSPs	0.97752*	0.99228*	0.99883*	0.99863*	0.99986*	-0.97906*	0.96202*	0.82322	-0.96167*	0.97998*	-0.96692*	0.92831	0.93341	0.91328	0.94402	0.92042	0.97685*	0.94714	0.93748	-0.92961	-0.98518*	-0.99691*	-0.99953*	-0.91434	-0.89622	-0.97341*	0.99628*	0.99993*	0.98071*	0.98856*	0.99691*	0.99969*	0.9962*	-0.98722*	-0.97611*	-0.96775*	-0.95461*	0.92503	0.96252*	-0.95345*	-0.98707*	0.98128*	0.97962*	0.95885*	0.82168	-0.97064*	0.97223*	-0.95053*	-0.87919
Leaf Total TFAAs	0.8994	0.98394*	0.97033*	0.98232*	0.97499*	-0.93895	0.87747	0.66734	-0.94192	0.93898	-0.95439*	0.84452	0.84902	0.83122	0.86765	0.83087	0.90498	0.86718	0.85549	-0.90696	-0.92928	-0.95537*	-0.96349*	-0.82494	-0.80201	-0.90682	0.95673*	0.96826*	0.91988	0.93278	0.95537*	0.96693*	0.95198*	-0.95311*	-0.90728	-0.8947	-0.95684*	0.93906	0.96097*	-0.93919	-0.95193*	0.99634*	0.95443*	0.86398	0.6953	-0.99157*	0.88908	-0.92624	-0.75302
Root Total TFAAs	0.93488	0.99143*	0.98886*	0.99513*	0.99097*	-0.96538*	0.91904	0.73472	-0.96233*	0.96561*	-0.97149*	0.88927	0.89357	0.8764	0.90903	0.87782	0.94129	0.90934	0.89904	-0.91271	-0.96001*	-0.97905*	-0.98381*	-0.87225	-0.8518	-0.94238	0.98004*	0.98682*	0.95276*	0.96279*	0.97905*	0.98547*	0.97388*	-0.9687*	-0.94302	-0.93276	-0.95571*	0.93159	0.96186*	-0.94366	-0.9679*	0.99555*	0.96554*	0.90547	0.75762	-0.99308*	0.92781	-0.94923	-0.8119
Two-tailed significance test was used.
*, significant at p ≤ 0.05.
[truncated: 133 more columns]
